# Supplementary material for: 2-Morpholino-4-oxo-4,5-dihydro­thio­phene-3-carbonitrile
Source: Acta Crystallogr Sect E Struct Rep Online. 2009 Oct 17;65(Pt 11):o2765. doi: 10.1107/S1600536809041737 (PMC2970977; doi:10.1107/S1600536809041737)
Supplement: Supplementary file 1 [file e-65-o2765-sup1.cif]

##############################################################################
###                                                                        ###
###        Electronic paper (Acta Crystallographica Section E)             ###
###                                                                        ###
##############################################################################
#                                                                            #
# This CIF contains the data in a paper accepted for publication in Acta     #
# Crystallographica Section E. It conforms to the requirements of Notes      #
# for Authors for Section E, and has been peer reviewed under the auspices   #
# of the IUCr Commission on Journals.                                        #
#                                                                            #
# Full details of the Crystallographic Information File format               #
# are given in the paper "The Crystallographic Information File (CIF):       #
# a New Standard Archive File for Crystallography" by S. R. Hall, F. H.      #
# Allen and I. D. Brown [Acta Cryst. (1991), A47, 655-685].                  #
#                                                                            #
# The current version of the core CIF dictionary is obtainable from          #
# ftp://ftp.iucr.org/pub/cif_core.dic. The current version number is 2.4.    #
#                                                                            #
# Software is freely available for graphical display of the structure(s) in  #
# this CIF.  For information consult the CIF home page http://www.iucr.org/  #
# cif/home.html                                                              #
#                                                                            #
# This file may be used for bona fide research purposes within the           #
# scientific community so long as proper attribution is given to the journal # 
# article from which it was obtained.                                        #
#                                                                            #
##############################################################################
                                             
data_pflj124
_audit_creation_method     SHELXL-97
_journal_date_recd_electronic     2009-10-09
_journal_date_accepted     2009-10-12
_journal_name_full     'Acta Crystallographica, Section E'
_journal_year     2009
_journal_volume     65
_journal_issue     11
_journal_page_first     o2765
_journal_page_last     o2765
_journal_paper_category     QO
_journal_coeditor_code     DN2498
_publ_contact_author_name     'Alex Yanovsky'
_publ_contact_author_address
;
Pfizer Global Research and Development, La Jolla Labs,
10614 Science Center Drive,
San Diego, CA 92121
USA
;
_publ_contact_author_email     'alex.yanovsky@pfizer.com'
_publ_contact_author_fax     '1(858)678 8244'
_publ_contact_author_phone     '1(858)638 3716'
_publ_section_title
;
2-Morpholino-4-oxo-4,5-dihydrothiophene-3-carbonitrile
;
loop_
    _publ_author_name
    _publ_author_address
    'JinJiang Zhu'
;
Pfizer Global Research and Development, La Jolla Labs,
10770 Science Center Drive,
San Diego, CA 92121
USA
;
    'Kevin K. Liu'
;
Pfizer Global Research and Development, La Jolla Labs,
10770 Science Center Drive,
San Diego, CA 92121
USA
;
    'Matthew A. Marx'
;
Pfizer Global Research and Development, La Jolla Labs,
10770 Science Center Drive,
San Diego, CA 92121
USA
;
    'Arnold L. Rheingold'
;
Department of Chemistry and Biochemistry,
University of California, San Diego,
9500 Gilman Drive, La Jolla, CA 92093,
USA
;
    'Alex Yanovsky'
;
Pfizer Global Research and Development, La Jolla Labs,
10770 Science Center Drive,
San Diego, CA 92121
USA
;
data_I
_audit_creation_method     SHELXL-97
_chemical_name_systematic
;2-Morpholino-4-oxo-4,5-dihydrothiophene-3-carbonitrile
;
_chemical_name_common     ?
_chemical_formula_moiety     'C9 H10 N2 O2 S'
_chemical_formula_sum     'C9 H10 N2 O2 S'
_chemical_formula_iupac     'C9 H10 N2 O2 S'
_chemical_formula_weight     210.25
_chemical_melting_point     ?
_symmetry_cell_setting     monoclinic
_symmetry_space_group_name_H-M     'P 21/c'
_symmetry_space_group_name_Hall     '-P 2ybc'
loop_
    _symmetry_equiv_pos_as_xyz
    'x, y, z'
    '-x, y+1/2, -z+1/2'
    '-x, -y, -z'
    'x, -y-1/2, z-1/2'
_cell_length_a     7.1931(3)
_cell_length_b     17.3275(8)
_cell_length_c     7.2793(3)
_cell_angle_alpha     90.00
_cell_angle_beta     94.506(2)
_cell_angle_gamma     90.00
_cell_volume     904.48(7)
_cell_formula_units_Z     4
_cell_measurement_reflns_used     2017
_cell_measurement_theta_min     8.0
_cell_measurement_theta_max     49.4
_cell_measurement_temperature     100(2)
_exptl_crystal_description     blade
_exptl_crystal_colour     colorless
_exptl_crystal_size_max     0.41
_exptl_crystal_size_mid     0.20
_exptl_crystal_size_min     0.08
_exptl_crystal_density_diffrn     1.544
_exptl_crystal_density_meas     ?
_exptl_crystal_density_method     'not measured'
_exptl_crystal_F_000     440
_exptl_absorpt_coefficient_mu     2.98
_exptl_absorpt_correction_type     multi-scan
_exptl_absorpt_process_details     '(SADABS; Bruker, 2001)'
_exptl_absorpt_correction_T_min     0.765
_exptl_absorpt_correction_T_max     0.919
_exptl_special_details
;
;
_diffrn_ambient_temperature     100(2)
_diffrn_radiation_type     CuK\a
_diffrn_radiation_wavelength     1.54178
_diffrn_radiation_source     'fine-focus sealed tube'
_diffrn_radiation_monochromator     graphite
_diffrn_measurement_device_type     'Bruker Kappa APEXII'
_diffrn_measurement_method     'phi and omega scans'
_diffrn_reflns_number     7337
_diffrn_reflns_av_R_equivalents     0.027
_diffrn_reflns_av_sigmaI/netI     0.020
_diffrn_reflns_theta_min     5.1
_diffrn_reflns_theta_max     68.3
_diffrn_reflns_theta_full     68.3
_diffrn_measured_fraction_theta_max     0.966
_diffrn_measured_fraction_theta_full     0.966
_diffrn_reflns_limit_h_min     -7
_diffrn_reflns_limit_h_max     8
_diffrn_reflns_limit_k_min     -20
_diffrn_reflns_limit_k_max     20
_diffrn_reflns_limit_l_min     -6
_diffrn_reflns_limit_l_max     8
_diffrn_standards_number     0
_diffrn_standards_interval_count     0
_diffrn_standards_decay_%     0
_refine_special_details
;
Refinement of <i>F</i>^2^ against ALL reflections. The weighted <i>R</i>-factor
<i>wR</i> and goodness of fit <i>S</i> are based on <i>F</i>^2^, conventional
<i>R</i>-factors <i>R</i> are based on <i>F</i>, with <i>F</i> set to zero for
negative <i>F</i>^2^. The threshold expression of <i>F</i>^2^ >
\s(<i>F</i>^2^) is used only for calculating <i>R</i>-factors(gt) <i>etc</i>.
and is not relevant to the choice of reflections for refinement.
<i>R</i>-factors based on <i>F</i>^2^ are statistically about twice as large
as those based on <i>F</i>, and <i>R</i>- factors based on ALL data will be
even larger.
;
_reflns_number_total     1607
_reflns_number_gt     1531
_reflns_threshold_expression     'I>2\s(I)'
_refine_ls_structure_factor_coef     Fsqd
_refine_ls_matrix_type     full
_refine_ls_R_factor_all     0.027
_refine_ls_R_factor_gt     0.026
_refine_ls_wR_factor_gt     0.067
_refine_ls_wR_factor_ref     0.068
_refine_ls_goodness_of_fit_ref     1.08
_refine_ls_restrained_S_all     1.08
_refine_ls_number_reflns     1607
_refine_ls_number_parameters     128
_refine_ls_number_restraints     0
_refine_ls_hydrogen_treatment     constr
_refine_ls_weighting_scheme     calc
_refine_ls_weighting_details
            'calc w=1/[\s^2^(Fo^2^)+(0.0333P)^2^+0.4P] where P=(Fo^2^+2Fc^2^)/3'
_atom_sites_solution_hydrogens     geom
_atom_sites_solution_primary     direct
_atom_sites_solution_secondary     difmap
_refine_ls_shift/su_max     0.005
_refine_ls_shift/su_mean     0.001
_refine_diff_density_max     0.29
_refine_diff_density_min     -0.20
_refine_ls_extinction_method     'SHELXL-97 (Sheldrick, 2008)'
_refine_ls_extinction_coef     0.0051(4)
_refine_ls_extinction_expression
                                  'Fc^*^=kFc[1+0.001xFc^2^\l^3^/sin(2\q)]^-1/4^'
loop_
    _atom_type_symbol
    _atom_type_description
    _atom_type_scat_dispersion_real
    _atom_type_scat_dispersion_imag
    _atom_type_scat_source
    'C' 'C' 0.0181 0.0091
                         'International Tables Vol C Tables 4.2.6.8 and 6.1.1.4'
    'H' 'H' 0.0000 0.0000
                         'International Tables Vol C Tables 4.2.6.8 and 6.1.1.4'
    'N' 'N' 0.0311 0.0180
                         'International Tables Vol C Tables 4.2.6.8 and 6.1.1.4'
    'O' 'O' 0.0492 0.0322
                         'International Tables Vol C Tables 4.2.6.8 and 6.1.1.4'
    'S' 'S' 0.3331 0.5567
                         'International Tables Vol C Tables 4.2.6.8 and 6.1.1.4'
_computing_data_collection     'APEX2 (Bruker, 2007)'
_computing_cell_refinement     'SAINT (Bruker, 2007)'
_computing_data_reduction     'SAINT (Bruker, 2007)'
_computing_structure_solution     'SHELXS-97 (Sheldrick, 2008)'
_computing_structure_refinement     'SHELXL-97 (Sheldrick, 2008)'
_computing_molecular_graphics     'SHELXTL (Sheldrick, 2008)'
_computing_publication_material     'SHELXTL (Sheldrick, 2008)'
loop_
    _atom_site_type_symbol
    _atom_site_label
    _atom_site_fract_x
    _atom_site_fract_y
    _atom_site_fract_z
    _atom_site_U_iso_or_equiv
    _atom_site_adp_type
    _atom_site_calc_flag
    _atom_site_refinement_flags
    _atom_site_occupancy
    _atom_site_disorder_assembly
    _atom_site_disorder_group
    S S1 0.41531(4) 0.190051(19) 0.14477(4) 0.01446(13) Uani d . 1 . .
    O O1 0.93155(14) -0.01397(6) 0.25143(14) 0.0203(2) Uani d . 1 . .
    O O2 0.60927(14) 0.39685(6) 0.22161(14) 0.0206(2) Uani d . 1 . .
    N N2 1.03469(17) 0.30903(7) 0.41842(18) 0.0206(3) Uani d . 1 . .
    N N1 0.72767(15) 0.12491(7) 0.28592(16) 0.0153(3) Uani d . 1 . .
    C C3 0.7576(2) -0.00224(8) 0.1488(2) 0.0202(3) Uani d . 1 . .
    H H3A 0.6948 -0.0526 0.1261 0.024 Uiso calc R 1 . .
    H H3B 0.7789 0.0210 0.0281 0.024 Uiso calc R 1 . .
    C C4 0.63342(19) 0.05034(8) 0.2519(2) 0.0186(3) Uani d . 1 . .
    H H4A 0.5133 0.0583 0.1783 0.022 Uiso calc R 1 . .
    H H4B 0.6072 0.0263 0.3706 0.022 Uiso calc R 1 . .
    C C5 0.64590(18) 0.19201(8) 0.24689(18) 0.0127(3) Uani d . 1 . .
    C C6 0.71300(18) 0.26741(8) 0.27408(17) 0.0132(3) Uani d . 1 . .
    C C7 0.58227(19) 0.32720(8) 0.21546(17) 0.0143(3) Uani d . 1 . .
    C C9 0.89130(19) 0.28941(8) 0.35321(18) 0.0147(3) Uani d . 1 . .
    C C8 0.39555(18) 0.29364(8) 0.14293(18) 0.0163(3) Uani d . 1 . .
    H H8A 0.3622 0.3121 0.0159 0.020 Uiso calc R 1 . .
    H H8B 0.2968 0.3101 0.2218 0.020 Uiso calc R 1 . .
    C C2 1.0259(2) 0.05782(8) 0.2777(2) 0.0204(3) Uani d . 1 . .
    H H2A 1.0490 0.0799 0.1562 0.025 Uiso calc R 1 . .
    H H2B 1.1482 0.0491 0.3468 0.025 Uiso calc R 1 . .
    C C1 0.91428(19) 0.11467(8) 0.3821(2) 0.0191(3) Uani d . 1 . .
    H H1A 0.9019 0.0954 0.5086 0.023 Uiso calc R 1 . .
    H H1B 0.9799 0.1649 0.3912 0.023 Uiso calc R 1 . .
loop_
    _atom_site_aniso_label
    _atom_site_aniso_U_11
    _atom_site_aniso_U_22
    _atom_site_aniso_U_33
    _atom_site_aniso_U_12
    _atom_site_aniso_U_13
    _atom_site_aniso_U_23
    S1 0.01039(19) 0.0182(2) 0.0144(2) -0.00046(11) -0.00152(13) -0.00068(11)
    O1 0.0208(5) 0.0133(5) 0.0264(5) 0.0025(4) -0.0004(4) 0.0007(4)
    O2 0.0198(5) 0.0151(5) 0.0270(5) 0.0026(4) 0.0030(4) 0.0025(4)
    N2 0.0156(6) 0.0184(6) 0.0273(7) -0.0014(5) -0.0015(5) -0.0033(5)
    N1 0.0123(5) 0.0139(6) 0.0191(6) -0.0009(4) -0.0025(5) -0.0008(4)
    C3 0.0230(8) 0.0154(7) 0.0216(7) -0.0006(5) -0.0021(6) -0.0011(5)
    C4 0.0162(7) 0.0139(7) 0.0253(7) -0.0039(5) -0.0008(6) -0.0010(5)
    C5 0.0111(6) 0.0169(7) 0.0102(6) 0.0006(5) 0.0018(5) -0.0011(5)
    C6 0.0118(6) 0.0149(7) 0.0129(6) 0.0007(5) 0.0014(5) -0.0003(5)
    C7 0.0142(6) 0.0174(7) 0.0118(6) 0.0011(5) 0.0040(5) 0.0008(5)
    C9 0.0167(7) 0.0116(6) 0.0161(6) 0.0015(5) 0.0036(5) -0.0006(5)
    C8 0.0135(7) 0.0193(7) 0.0159(7) 0.0031(5) -0.0001(5) 0.0011(5)
    C2 0.0158(7) 0.0160(7) 0.0293(8) 0.0006(5) 0.0008(6) 0.0049(6)
    C1 0.0147(7) 0.0145(7) 0.0267(7) 0.0004(5) -0.0071(6) 0.0005(5)
_geom_special_details
;
All e.s.d.'s (except the e.s.d. in the dihedral angle between two l.s. planes)
are estimated using the full covariance matrix. The cell e.s.d.'s are taken
into account individually in the estimation of e.s.d.'s in distances, angles
and torsion angles; correlations between e.s.d.'s in cell parameters are only
used when they are defined by crystal symmetry. An approximate (isotropic)
treatment of cell e.s.d.'s is used for estimating e.s.d.'s involving l.s.
planes.
;
loop_
    _geom_bond_atom_site_label_1
    _geom_bond_atom_site_label_2
    _geom_bond_site_symmetry_2
    _geom_bond_distance
    _geom_bond_publ_flag
    S1 C5 . 1.7639(13) ?
    S1 C8 . 1.8004(14) ?
    O1 C3 . 1.4204(17) ?
    O1 C2 . 1.4227(17) ?
    O2 C7 . 1.2227(17) ?
    N2 C9 . 1.1523(19) ?
    N1 C5 . 1.3238(17) ?
    N1 C4 . 1.4710(17) ?
    N1 C1 . 1.4751(17) ?
    C3 C4 . 1.515(2) ?
    C3 H3A . 0.9900 ?
    C3 H3B . 0.9900 ?
    C4 H4A . 0.9900 ?
    C4 H4B . 0.9900 ?
    C5 C6 . 1.4014(18) ?
    C6 C9 . 1.4163(18) ?
    C6 C7 . 1.4410(18) ?
    C7 C8 . 1.5197(18) ?
    C8 H8A . 0.9900 ?
    C8 H8B . 0.9900 ?
    C2 C1 . 1.513(2) ?
    C2 H2A . 0.9900 ?
    C2 H2B . 0.9900 ?
    C1 H1A . 0.9900 ?
    C1 H1B . 0.9900 ?
loop_
    _geom_angle_atom_site_label_1
    _geom_angle_atom_site_label_2
    _geom_angle_atom_site_label_3
    _geom_angle_site_symmetry_1
    _geom_angle_site_symmetry_3
    _geom_angle
    _geom_angle_publ_flag
    C5 S1 C8 . . 93.15(6) ?
    C3 O1 C2 . . 109.68(10) ?
    C5 N1 C4 . . 122.97(11) ?
    C5 N1 C1 . . 125.44(11) ?
    C4 N1 C1 . . 111.37(11) ?
    O1 C3 C4 . . 110.79(11) ?
    O1 C3 H3A . . 109.5 ?
    C4 C3 H3A . . 109.5 ?
    O1 C3 H3B . . 109.5 ?
    C4 C3 H3B . . 109.5 ?
    H3A C3 H3B . . 108.1 ?
    N1 C4 C3 . . 109.24(11) ?
    N1 C4 H4A . . 109.8 ?
    C3 C4 H4A . . 109.8 ?
    N1 C4 H4B . . 109.8 ?
    C3 C4 H4B . . 109.8 ?
    H4A C4 H4B . . 108.3 ?
    N1 C5 C6 . . 130.26(12) ?
    N1 C5 S1 . . 117.43(10) ?
    C6 C5 S1 . . 112.30(10) ?
    C5 C6 C9 . . 126.81(12) ?
    C5 C6 C7 . . 114.77(12) ?
    C9 C6 C7 . . 118.42(12) ?
    O2 C7 C6 . . 126.92(13) ?
    O2 C7 C8 . . 121.60(12) ?
    C6 C7 C8 . . 111.48(12) ?
    N2 C9 C6 . . 178.37(15) ?
    C7 C8 S1 . . 108.17(9) ?
    C7 C8 H8A . . 110.1 ?
    S1 C8 H8A . . 110.1 ?
    C7 C8 H8B . . 110.1 ?
    S1 C8 H8B . . 110.1 ?
    H8A C8 H8B . . 108.4 ?
    O1 C2 C1 . . 111.75(11) ?
    O1 C2 H2A . . 109.3 ?
    C1 C2 H2A . . 109.3 ?
    O1 C2 H2B . . 109.3 ?
    C1 C2 H2B . . 109.3 ?
    H2A C2 H2B . . 107.9 ?
    N1 C1 C2 . . 109.81(11) ?
    N1 C1 H1A . . 109.7 ?
    C2 C1 H1A . . 109.7 ?
    N1 C1 H1B . . 109.7 ?
    C2 C1 H1B . . 109.7 ?
    H1A C1 H1B . . 108.2 ?
