# Supplementary material for: 2-Morpholino-4-oxo-4,5-dihydro­thio­phene-3-carbonitrile
Source: Acta Crystallogr Sect E Struct Rep Online. 2009 Oct 17;65(Pt 11):o2765. doi: 10.1107/S1600536809041737 (PMC2970977; doi:10.1107/S1600536809041737)
Supplement: Supplementary file 2 [file e-65-o2765-Isup2.hkl]

# 
# h,k,l, Fc-squared, Fo-squared, sigma(Fo-squared) and status flag 
# 
data_I
_shelx_title ' pflj113_0m in P2(1)/c' 
_shelx_refln_list_code          4 
_shelx_F_calc_maximum      166.06 
_exptl_crystal_F_000       440.00 
_reflns_d_resolution_high  0.8294 
 
loop_ 
 _symmetry_equiv_pos_as_xyz 
 'x, y, z' 
 '-x, y+1/2, -z+1/2' 
 '-x, -y, -z' 
 'x, -y-1/2, z-1/2' 
 
_cell_length_a     7.1931 
_cell_length_b    17.3275 
_cell_length_c     7.2793 
_cell_angle_alpha  90.000 
_cell_angle_beta   94.506 
_cell_angle_gamma  90.000 
 
_shelx_F_squared_multiplier     1.000 
 
loop_ 
 _refln_index_h 
 _refln_index_k 
 _refln_index_l 
 _refln_F_squared_calc 
 _refln_F_squared_meas 
 _refln_F_squared_sigma 
 _refln_observed_status 
   1   0   0     1300.13     1268.76     20.80 o 
   2   0   0     2454.73     2426.45     37.46 o 
   3   0   0     6359.51     6591.55     97.18 o 
   4   0   0     1593.71     1560.17     43.63 o 
   5   0   0     1200.89     1117.28     19.06 o 
   6   0   0     3548.72     3379.52     80.77 o 
   7   0   0      261.04      268.92      6.47 o 
   8   0   0        3.26        3.34      1.28 o 
   1   1   0     2218.84     2176.40     22.24 o 
   2   1   0      245.86      213.25      2.80 o 
   3   1   0     1219.80     1235.08     14.62 o 
   4   1   0     1236.19     1357.10     15.61 o 
   5   1   0      451.91      444.23      6.22 o 
   6   1   0      387.21      392.01      6.97 o 
   7   1   0       25.99       18.86      1.02 o 
   8   1   0      589.55      603.03      7.91 o 
   0   2   0     1969.03     1880.85     27.24 o 
   1   2   0     4956.81     4920.59     71.18 o 
   2   2   0      169.83      168.28      2.70 o 
   3   2   0       59.90       62.93      1.51 o 
   4   2   0      694.91      693.99      8.55 o 
   5   2   0      280.85      279.89      5.55 o 
   6   2   0      253.50      244.71      5.04 o 
   7   2   0      943.29      957.41      8.93 o 
   8   2   0       52.99       54.42      2.03 o 
   1   3   0     1214.78     1162.98     12.68 o 
   2   3   0     3599.97     3444.40     61.98 o 
   3   3   0     1606.16     1595.84     19.01 o 
   4   3   0      643.05      662.74      7.76 o 
   5   3   0        9.09        8.91      0.86 o 
   6   3   0      241.37      255.94      5.25 o 
   7   3   0      437.59      449.13      4.87 o 
   8   3   0      113.62      121.91      2.67 o 
   0   4   0      745.89      734.59     11.92 o 
   1   4   0      513.24      524.35      5.57 o 
   2   4   0       32.20       34.98      0.86 o 
   3   4   0        2.01        3.99      0.54 o 
   4   4   0       53.76       51.52      1.40 o 
   5   4   0       24.57       29.71      1.76 o 
   6   4   0        0.49        1.79      0.99 o 
   7   4   0       25.57       27.27      1.74 o 
   8   4   0        2.08        2.50      0.83 o 
   1   5   0        2.78        1.46      0.30 o 
   2   5   0      609.27      642.22      7.05 o 
   3   5   0       13.87       20.15      1.68 o 
   4   5   0      135.19      123.34      2.27 o 
   5   5   0      175.04      189.82      3.97 o 
   6   5   0       12.50       13.84      1.45 o 
   7   5   0       12.13       11.38      1.04 o 
   8   5   0        0.19       -0.34      0.75 o 
   0   6   0     2780.73     2746.37     48.46 o 
   1   6   0      123.15      106.51      3.07 o 
   2   6   0      394.52      399.61      4.51 o 
   3   6   0        0.04        2.03      1.02 o 
   4   6   0        6.23        7.64      0.86 o 
   5   6   0      440.52      435.62      9.44 o 
   6   6   0      614.64      612.91      6.56 o 
   7   6   0       31.58       29.51      1.11 o 
   8   6   0      115.63      110.97      2.85 o 
   1   7   0     2637.18     2677.97     34.94 o 
   2   7   0       49.84       36.47      1.26 o 
   3   7   0     1638.09     1549.61     20.43 o 
   4   7   0       17.64       25.72      1.93 o 
   5   7   0     1322.75     1388.66     20.49 o 
   6   7   0        5.77        5.75      0.85 o 
   7   7   0      151.15      153.38      2.86 o 
   8   7   0      851.86      870.74     12.05 o 
   0   8   0     2221.07     2225.23     47.63 o 
   1   8   0     1837.53     1884.15     23.63 o 
   2   8   0     3145.42     3460.97     54.12 o 
   3   8   0      379.05      370.01      8.12 o 
   4   8   0     1098.76     1103.48     21.47 o 
   5   8   0     2531.09     2479.79     29.00 o 
   6   8   0        2.67        4.20      0.90 o 
   7   8   0      277.51      266.45      4.71 o 
   1   9   0      500.31      512.96      8.62 o 
   2   9   0     1223.78     1184.01     17.85 o 
   3   9   0      153.33      122.41      3.66 o 
   4   9   0      375.61      365.41      8.17 o 
   5   9   0      562.86      577.53      9.51 o 
   6   9   0        0.13        0.33      0.89 o 
   7   9   0       43.77       46.10      1.97 o 
   0  10   0     6130.12     6248.68    130.49 o 
   1  10   0      251.27      241.74      4.36 o 
   2  10   0      422.90      430.29      7.63 o 
   3  10   0       37.69       34.89      2.68 o 
   4  10   0      797.67      831.58     20.66 o 
   5  10   0      417.07      400.87      4.30 o 
   6  10   0     1384.94     1348.40     13.97 o 
   7  10   0        7.16        5.73      0.87 o 
   1  11   0        3.20        9.82      1.24 o 
   2  11   0      356.84      349.07      6.47 o 
   3  11   0      294.38      282.21      9.56 o 
   4  11   0      299.02      302.88      8.12 o 
   5  11   0      152.26      155.99      2.35 o 
   6  11   0       56.21       56.05      2.48 o 
   7  11   0        0.21        0.87      0.80 o 
   2  12   0        4.97        3.84      1.71 o 
   3  12   0       87.57       89.25      3.49 o 
   4  12   0      246.73      255.19      6.09 o 
   5  12   0        5.94        5.22      0.88 o 
   6  12   0        5.86        6.78      0.93 o 
   7  12   0        0.70       -0.41      0.68 o 
   2  13   0      384.49      371.11     11.37 o 
   3  13   0       18.92       15.48      1.83 o 
   4  13   0      195.36      176.40      2.85 o 
   5  13   0        7.60        8.36      1.02 o 
   6  13   0       87.46       88.42      2.11 o 
   2  14   0      185.90      201.26     10.20 o 
   3  14   0       72.56       69.47      2.50 o 
   4  14   0      263.52      261.95      3.58 o 
   5  14   0      273.57      274.64      3.89 o 
   6  14   0       75.82       73.98      2.53 o 
   2  15   0        4.02        5.12      1.15 o 
   3  15   0       46.85       48.06      1.82 o 
   4  15   0      316.83      302.45      4.33 o 
   5  15   0       55.05       58.36      1.46 o 
   6  15   0       31.69       30.76      2.08 o 
   0  16   0     2012.93     2156.41     63.02 o 
   1  16   0       83.00       90.61      3.27 o 
   2  16   0       74.68       88.18      2.22 o 
   3  16   0      204.93      180.88      2.71 o 
   4  16   0       37.07       38.45      1.25 o 
   5  16   0      268.17      274.21      4.71 o 
   1  17   0      410.37      426.92      7.59 o 
   2  17   0      171.12      178.89      5.97 o 
   3  17   0     1683.79     1695.14     22.22 o 
   4  17   0      100.63      104.46      2.57 o 
   0  18   0        2.74        5.47      3.21 o 
   1  18   0      191.42      204.23      5.81 o 
   2  18   0       70.13       79.03      3.20 o 
   3  18   0        0.03        0.94      0.74 o 
   4  18   0       48.22       49.62      3.91 o 
   1  19   0       84.20       90.33      3.31 o 
   2  19   0      138.70      135.81      3.73 o 
   3  19   0       83.42       71.34      2.53 o 
   0  20   0      242.78      226.81      8.70 o 
   1  20   0       48.93       55.62      2.27 o 
   2  20   0       45.52       49.44      2.40 o 
  -8   1   1      264.14      261.74      3.62 o 
  -7   1   1       28.64       23.48      1.41 o 
  -6   1   1       23.93       27.92      2.15 o 
  -5   1   1        2.03        0.62      1.26 o 
  -4   1   1      728.34      732.37     14.31 o 
  -3   1   1      345.57      343.12      4.70 o 
  -2   1   1      992.72     1007.02     11.81 o 
  -1   1   1     2426.94     2265.01     20.74 o 
   0   1   1       48.14       49.20      0.72 o 
   1   1   1     1121.76     1121.38     16.63 o 
   2   1   1      297.71      309.25      4.83 o 
   3   1   1      537.79      526.71      6.77 o 
   4   1   1     2108.91     2239.59     26.83 o 
   5   1   1      186.53      196.65      3.48 o 
   6   1   1        2.79        6.03      2.64 o 
   7   1   1        8.51       15.23      1.52 o 
   8   1   1      289.72      282.13      4.32 o 
  -8   2   1      112.01      123.23      2.16 o 
  -7   2   1       68.86       70.60      2.30 o 
  -6   2   1       48.28       50.44      2.65 o 
  -5   2   1      383.05      410.75     10.23 o 
  -4   2   1      146.66      144.45      3.58 o 
  -3   2   1      331.73      289.51      4.10 o 
  -2   2   1        2.32        4.84      0.39 o 
  -1   2   1      345.86      353.57      3.90 o 
   0   2   1     1246.18     1118.76     13.37 o 
   1   2   1      880.41      878.45     11.07 o 
   2   2   1      214.16      215.90      3.61 o 
   3   2   1     1463.68     1467.78     22.48 o 
   4   2   1       85.00      100.73      1.87 o 
   5   2   1      178.62      160.14      2.84 o 
   6   2   1        1.09        2.92      1.60 o 
   7   2   1        0.19       -0.81      0.81 o 
   8   2   1       61.94       58.63      1.78 o 
  -8   3   1       11.08       12.61      0.83 o 
  -7   3   1       49.75       55.17      2.54 o 
  -6   3   1       28.13       26.15      2.07 o 
  -5   3   1      971.55      967.23     15.20 o 
  -4   3   1     1402.36     1365.06     18.27 o 
  -3   3   1     3037.82     2882.90     39.37 o 
  -2   3   1      127.41      139.91      2.07 o 
  -1   3   1     1494.91     1531.80     16.32 o 
   0   3   1      191.59      214.64      2.61 o 
   1   3   1     1146.51     1084.22     11.58 o 
   2   3   1     3108.69     3054.26     41.10 o 
   3   3   1     1992.99     2033.04     26.42 o 
   4   3   1      450.34      379.18      5.05 o 
   5   3   1       27.79       28.96      1.70 o 
   6   3   1       29.72       44.35      3.20 o 
   7   3   1      996.49     1037.45     12.55 o 
   8   3   1      289.68      303.92      5.32 o 
  -8   4   1      657.83      655.80      9.39 o 
  -7   4   1        3.70        3.55      0.88 o 
  -6   4   1      489.76      514.54      9.07 o 
  -5   4   1       24.89       21.94      1.79 o 
  -4   4   1       16.87       15.35      1.26 o 
  -3   4   1      662.88      660.93     11.22 o 
  -2   4   1       44.30       35.15      1.00 o 
  -1   4   1     2383.92     2397.64     25.35 o 
   0   4   1      498.71      454.70      4.81 o 
   1   4   1     1970.68     1994.75     27.25 o 
   2   4   1      456.67      450.35      6.04 o 
   3   4   1      145.23      124.71      2.48 o 
   4   4   1     1010.56      961.86     10.68 o 
   5   4   1     1020.25      956.84     11.66 o 
   6   4   1       72.09       82.38      3.94 o 
   7   4   1       59.83       64.84      2.02 o 
   8   4   1       53.81       52.41      2.03 o 
  -8   5   1       99.56       92.27      2.13 o 
  -7   5   1        6.79        8.89      0.97 o 
  -6   5   1     2911.65     2920.66     39.46 o 
  -5   5   1      328.43      315.18      6.64 o 
  -4   5   1      716.38      694.54     10.41 o 
  -3   5   1        1.98        2.83      0.75 o 
  -2   5   1      195.39      216.76      3.27 o 
  -1   5   1      136.78      146.84      2.21 o 
   0   5   1     4960.35     4972.98     62.16 o 
   1   5   1      469.95      477.06      7.42 o 
   2   5   1      298.62      269.72      4.09 o 
   3   5   1       31.66       38.94      1.37 o 
   4   5   1      508.92      494.74      5.89 o 
   5   5   1       26.72       22.10      1.21 o 
   6   5   1      125.59      109.10      2.11 o 
   7   5   1      370.38      392.90      5.41 o 
   8   5   1      292.61      282.34      5.85 o 
  -8   6   1       89.10       93.05      1.96 o 
  -7   6   1       40.03       36.59      1.60 o 
  -6   6   1        5.66        5.19      0.91 o 
  -5   6   1     1098.53     1149.43     18.14 o 
  -4   6   1      150.52      153.91      3.64 o 
  -3   6   1       28.19       36.23      1.98 o 
  -2   6   1     1819.31     1831.88     27.64 o 
  -1   6   1     2061.37     2008.90     25.98 o 
   0   6   1        1.55        4.74      1.08 o 
   1   6   1     4367.19     4503.92     66.94 o 
   2   6   1       25.22       32.25      1.27 o 
   3   6   1      253.53      223.53      3.36 o 
   4   6   1     1465.46     1452.34     15.16 o 
   5   6   1     2665.27     2598.19     42.02 o 
   6   6   1      181.20      174.35      3.61 o 
   7   6   1       43.42       49.14      1.88 o 
   8   6   1      190.02      191.59      3.73 o 
  -8   7   1       21.14       19.95      1.04 o 
  -7   7   1        0.32       -0.41      0.83 o 
  -6   7   1      264.45      274.62      3.61 o 
  -5   7   1      698.49      713.69     11.13 o 
  -4   7   1       53.03       64.04      2.64 o 
  -3   7   1       55.27       48.68      1.65 o 
  -2   7   1     1845.90     1948.27     29.51 o 
  -1   7   1     1878.78     2011.23     35.26 o 
   0   7   1      341.47      340.19      5.10 o 
   1   7   1      824.29      847.83     12.84 o 
   2   7   1       94.34      113.19      2.59 o 
   3   7   1       11.90        8.25      0.77 o 
   4   7   1      326.61      341.20      5.04 o 
   5   7   1     1006.28      979.41     12.17 o 
   6   7   1       16.32       14.32      1.41 o 
   7   7   1      185.75      185.35      3.48 o 
  -8   8   1      151.95      160.87      4.91 o 
  -7   8   1       45.04       45.38      1.59 o 
  -6   8   1       54.31       55.96      1.65 o 
  -5   8   1       65.53       61.06      2.33 o 
  -4   8   1       78.14       85.56      3.17 o 
  -3   8   1      140.81      140.69      3.73 o 
  -2   8   1       40.98       46.80      1.87 o 
  -1   8   1      389.26      428.04      7.82 o 
   0   8   1      494.23      574.89      9.80 o 
   1   8   1      208.43      228.57      4.61 o 
   2   8   1      187.42      221.68      5.81 o 
   3   8   1      104.34      109.74      2.33 o 
   4   8   1      115.10      111.64      2.73 o 
   5   8   1        1.95        2.26      0.78 o 
   6   8   1        4.31        5.15      1.16 o 
   7   8   1        0.12        0.26      0.93 o 
  -7   9   1        0.02       -0.73      0.73 o 
  -6   9   1        4.87        4.87      0.84 o 
  -5   9   1     1027.13     1040.11     18.48 o 
  -4   9   1       70.35       62.28      2.83 o 
  -3   9   1      126.84      129.74      3.37 o 
  -2   9   1      807.11      834.17     12.56 o 
  -1   9   1        0.57        0.61      0.75 o 
   0   9   1       54.84       57.96      2.11 o 
   1   9   1      186.88      191.17      7.18 o 
   2   9   1       72.30       93.16      2.62 o 
   3   9   1        7.30        7.48      0.92 o 
   4   9   1       62.95       74.96      2.62 o 
   5   9   1      687.37      709.89      9.71 o 
   6   9   1       60.89       61.57      2.33 o 
   7   9   1        0.12        0.08      0.82 o 
  -7  10   1        7.62        5.88      0.79 o 
  -6  10   1       54.74       53.33      2.07 o 
  -5  10   1        4.70        5.74      1.05 o 
  -4  10   1       11.59       12.52      1.64 o 
  -3  10   1       54.59       61.10      3.42 o 
  -2  10   1      568.59      558.55      9.18 o 
  -1  10   1       50.73       48.54      2.16 o 
   0  10   1      713.74      712.76     12.24 o 
   1  10   1       33.46       45.39      1.74 o 
   2  10   1       21.63       36.89      3.89 o 
   3  10   1      455.67      492.48      9.16 o 
   4  10   1      513.42      516.86      7.72 o 
   5  10   1      123.12      122.32      2.26 o 
   6  10   1       10.77       11.04      1.28 o 
   7  10   1        2.80        3.87      0.84 o 
  -7  11   1       96.93       97.64      1.90 o 
  -6  11   1       89.47       98.28      1.96 o 
  -5  11   1      146.97      151.87      2.74 o 
  -4  11   1      890.77      898.93     16.13 o 
  -3  11   1      928.39      860.74     15.37 o 
  -1  11   1        5.01        4.76      1.14 o 
   0  11   1      559.55      541.61      9.88 o 
   1  11   1      138.23      120.54      4.34 o 
   2  11   1     2487.60     2555.72     36.85 o 
   3  11   1      431.47      408.22      8.59 o 
   4  11   1     1220.22     1204.62     15.33 o 
   5  11   1      271.39      262.81      5.04 o 
   6  11   1      156.84      156.97      3.43 o 
   7  11   1      556.12      536.85      8.04 o 
  -7  12   1      331.99      332.76      6.87 o 
  -6  12   1      174.79      175.69      2.40 o 
  -5  12   1      241.32      225.96      3.45 o 
  -4  12   1        2.44        1.32      1.90 o 
  -3  12   1     1071.73     1118.03     19.21 o 
  -2  12   1       36.06       49.44      6.60 o 
   1  12   1      119.86      111.06      5.48 o 
   2  12   1      522.73      532.86      9.99 o 
   3  12   1      303.57      287.08      5.27 o 
   4  12   1      167.30      159.28      2.53 o 
   5  12   1      105.51      111.01      3.09 o 
   6  12   1       27.82       30.19      2.06 o 
  -6  13   1        0.75        1.27      0.68 o 
  -5  13   1      701.34      679.49      7.14 o 
  -4  13   1     1125.91     1031.18     10.54 o 
  -3  13   1      569.72      576.03     13.40 o 
  -2  13   1       86.02      102.52      8.68 o 
   1  13   1       16.86       15.47      3.40 o 
   2  13   1      583.22      611.77     16.98 o 
   3  13   1      256.65      246.20      5.22 o 
   4  13   1      654.87      621.77      7.22 o 
   5  13   1       18.21       22.22      1.62 o 
   6  13   1       52.07       47.55      1.56 o 
  -6  14   1      319.73      342.83      5.42 o 
  -5  14   1        9.29        8.23      0.82 o 
  -4  14   1       35.70       37.54      1.60 o 
  -3  14   1       83.39       69.82      2.14 o 
  -2  14   1       77.92       70.23      8.68 o 
   1  14   1       55.44       64.93      6.04 o 
   2  14   1        8.66        5.31      1.47 o 
   3  14   1      927.71      818.90     10.41 o 
   4  14   1      114.88      115.41      2.60 o 
   5  14   1      276.90      299.14      5.75 o 
   6  14   1      268.73      286.93      4.61 o 
  -5  15   1       24.02       22.00      1.01 o 
  -4  15   1       99.91       84.73      2.44 o 
  -3  15   1       79.00       74.30      3.99 o 
  -2  15   1      457.50      449.43      7.69 o 
  -1  15   1      486.13      499.33     23.12 o 
   1  15   1      389.60      398.16     15.52 o 
   2  15   1       62.68       58.42      2.58 o 
   3  15   1       83.43       90.40      2.08 o 
   4  15   1       23.72       16.93      1.34 o 
   5  15   1       51.65       61.09      1.91 o 
  -5  16   1       29.57       30.23      2.29 o 
  -4  16   1       10.09       13.94      1.77 o 
  -3  16   1       39.42       43.07      2.25 o 
  -2  16   1       37.14       37.05      2.18 o 
  -1  16   1      482.08      429.94     10.52 o 
   0  16   1       20.41       27.53      2.89 o 
   1  16   1      787.77      755.82      8.00 o 
   2  16   1      133.77      126.84      2.30 o 
   3  16   1       36.16       37.54      1.45 o 
   4  16   1        0.17        1.79      0.75 o 
   5  16   1      108.47      115.94      3.38 o 
  -4  17   1       12.79       10.60      2.29 o 
  -3  17   1       63.83       71.51      2.93 o 
  -2  17   1      292.06      297.71      6.84 o 
  -1  17   1      149.52      154.42      6.34 o 
   0  17   1        1.62        0.84      1.20 o 
   1  17   1       30.62       29.92      2.29 o 
   2  17   1       68.15       71.72      1.61 o 
   3  17   1       27.07       27.04      1.04 o 
   4  17   1       93.35       87.33      1.58 o 
  -4  18   1       37.94       36.93      1.79 o 
  -3  18   1      135.29      131.44      8.78 o 
  -2  18   1       11.81       11.41      1.95 o 
  -1  18   1      353.83      368.53     10.17 o 
   0  18   1      100.99      109.06      4.16 o 
   1  18   1        9.38       10.24      1.28 o 
   2  18   1        1.88        2.24      0.91 o 
   3  18   1       88.64       93.71      2.20 o 
   4  18   1      139.28      141.19      2.78 o 
  -3  19   1       60.80       61.34      2.12 o 
  -2  19   1       15.43       15.23      1.62 o 
  -1  19   1        1.38        0.86      2.08 o 
   0  19   1      113.15      116.03      3.71 o 
   1  19   1      163.48      175.16      4.48 o 
   2  19   1      600.38      597.52      8.51 o 
   3  19   1        7.33        8.38      0.99 o 
  -2  20   1      188.68      203.10      6.43 o 
  -1  20   1      427.64      406.63      8.69 o 
   0  20   1      371.38      364.48      6.95 o 
   1  20   1      104.28      104.91      2.45 o 
   2  20   1        0.55       -0.24      0.88 o 
  -8   0   2       51.07       50.37      3.58 o 
  -7   0   2      937.53      933.10     12.71 o 
  -6   0   2       87.06       78.23      3.86 o 
  -5   0   2       47.46       54.21      3.86 o 
  -4   0   2       18.92       35.26      3.73 o 
  -3   0   2       54.01       40.90      1.89 o 
  -2   0   2      769.98      679.46     13.49 o 
  -1   0   2     6638.35     6866.45     78.30 o 
   0   0   2    27574.68    26948.87    538.57 o 
   1   0   2       76.58       89.99      2.08 o 
   2   0   2      820.00      854.34     30.57 o 
   3   0   2     9479.45     9597.05    305.27 o 
   4   0   2     1447.05     1354.31     27.01 o 
   5   0   2      210.53      196.40      8.13 o 
   6   0   2     1181.64     1052.32     19.19 o 
   7   0   2      452.69      425.56      9.41 o 
   8   0   2      273.85      259.92     11.36 o 
  -8   1   2      117.87      114.88      1.88 o 
  -7   1   2      449.59      444.17      5.04 o 
  -6   1   2      587.95      575.49      8.13 o 
  -5   1   2     2333.11     2377.60     48.27 o 
  -4   1   2     1841.00     1804.66     20.69 o 
  -3   1   2        9.26       14.29      0.87 o 
  -2   1   2     2505.61     2569.42     33.45 o 
  -1   1   2    23469.89    24602.60    226.87 o 
   0   1   2      255.10      224.01      2.57 o 
   1   1   2     2162.88     2136.29     25.32 o 
   2   1   2      391.07      423.27     10.92 o 
   3   1   2       13.35       23.87      2.74 o 
   4   1   2      191.53      182.12      3.17 o 
   5   1   2     1657.30     1685.16     24.25 o 
   6   1   2      597.73      632.37      8.19 o 
   7   1   2      244.52      261.57      3.78 o 
   8   1   2       20.65       18.46      1.99 o 
  -8   2   2      196.32      199.96      2.59 o 
  -7   2   2     1485.24     1484.47     13.35 o 
  -6   2   2        0.25        0.40      1.06 o 
  -5   2   2      141.30      157.44      4.09 o 
  -4   2   2      292.73      283.88      4.85 o 
  -3   2   2     1071.43     1049.53     14.61 o 
  -2   2   2       21.72       29.89      1.03 o 
  -1   2   2    10677.70    10933.88    111.76 o 
   0   2   2      226.18      222.86      3.88 o 
   1   2   2       10.48        7.15      0.45 o 
   2   2   2     3730.38     3777.17     71.13 o 
   3   2   2      130.13      127.86      5.01 o 
   4   2   2      887.73      907.94     12.42 o 
   5   2   2       36.52       35.69      3.30 o 
   6   2   2       33.93       31.09      1.69 o 
   7   2   2       50.92       58.06      1.69 o 
   8   2   2       95.84       92.42      2.49 o 
  -8   3   2        9.14       10.49      0.82 o 
  -7   3   2       80.06       83.63      2.56 o 
  -6   3   2       91.01       90.55      2.73 o 
  -5   3   2       11.99       13.89      1.52 o 
  -4   3   2      858.96      846.25     12.95 o 
  -3   3   2       81.00       79.04      1.96 o 
  -2   3   2     1279.70     1257.85     14.30 o 
  -1   3   2      209.54      223.07      2.93 o 
   0   3   2      715.61      697.61     10.68 o 
   1   3   2      782.28      775.54     13.90 o 
   2   3   2     1808.33     1812.99     24.77 o 
   3   3   2        2.30        2.75      0.95 o 
   4   3   2      157.91      160.56      3.08 o 
   5   3   2      428.04      429.85     16.29 o 
   6   3   2      424.06      435.59      5.54 o 
   7   3   2      426.66      431.94      5.37 o 
   8   3   2       40.97       39.22      3.68 o 
  -8   4   2      158.99      154.69      2.11 o 
  -7   4   2       49.45       46.40      1.59 o 
  -6   4   2        0.16        1.33      1.25 o 
  -5   4   2        7.18        9.01      1.36 o 
  -4   4   2      157.39      160.83      3.86 o 
  -3   4   2      313.47      337.25      5.91 o 
  -2   4   2     1050.12     1063.36     12.54 o 
  -1   4   2     2013.29     1997.14     23.15 o 
   0   4   2      129.64      134.30      2.36 o 
   1   4   2      574.38      566.64      7.87 o 
   2   4   2      131.53      139.03      4.87 o 
   3   4   2      456.28      467.84      6.53 o 
   4   4   2      105.48      132.77      2.83 o 
   5   4   2      682.05      705.56     22.97 o 
   6   4   2        3.26        4.14      0.90 o 
   7   4   2       72.19       77.67      2.73 o 
   8   4   2        0.33        1.01      1.60 o 
  -8   5   2       60.94       58.94      1.42 o 
  -7   5   2       38.44       38.92      1.80 o 
  -6   5   2      135.62      132.51      2.86 o 
  -5   5   2       36.72       41.08      2.71 o 
  -4   5   2      159.72      138.75      3.23 o 
  -3   5   2      125.60      128.53      2.82 o 
  -2   5   2      137.09      143.62      2.72 o 
  -1   5   2      478.15      468.51      5.39 o 
   0   5   2      206.71      208.67      3.19 o 
   1   5   2      159.61      161.41      2.66 o 
   2   5   2      240.47      240.03      4.01 o 
   3   5   2       63.44       70.91      1.61 o 
   4   5   2       22.48       26.95      1.32 o 
   5   5   2      590.56      569.12     13.32 o 
   6   5   2        1.32        1.96      0.88 o 
   7   5   2      165.15      160.74      2.68 o 
  -8   6   2      352.87      331.69      4.77 o 
  -7   6   2        1.08        0.81      0.66 o 
  -6   6   2      175.55      164.76      2.92 o 
  -5   6   2        3.48        4.60      1.50 o 
  -4   6   2      133.38      110.10      6.63 o 
  -3   6   2     1227.46     1241.48     17.91 o 
  -2   6   2     1425.39     1468.26     18.46 o 
  -1   6   2       22.19       31.51      2.25 o 
   0   6   2       34.57       29.00      1.05 o 
   1   6   2        2.70        6.31      0.64 o 
   2   6   2      395.55      379.48      9.05 o 
   3   6   2      214.38      187.16      2.83 o 
   4   6   2      793.37      803.23     10.57 o 
   5   6   2       23.27       25.58      2.47 o 
   6   6   2      139.79      136.74      2.67 o 
   7   6   2       83.94       77.24      1.79 o 
  -8   7   2       16.32       13.81      0.99 o 
  -7   7   2       87.05       85.34      1.67 o 
  -6   7   2     1251.06     1196.22     12.11 o 
  -5   7   2      727.62      734.88     15.33 o 
  -4   7   2      195.67      178.30      7.14 o 
  -3   7   2       99.58      124.09      3.25 o 
  -2   7   2       41.83       47.14      1.81 o 
  -1   7   2      401.63      376.49      7.94 o 
   0   7   2     1093.56     1072.08     16.27 o 
   1   7   2     2846.45     2884.08     38.18 o 
   2   7   2       15.21       11.10      0.77 o 
   3   7   2        9.68        7.20      0.69 o 
   4   7   2      411.64      417.91      8.74 o 
   5   7   2       35.98       38.66      3.00 o 
   6   7   2      563.91      546.19      7.64 o 
   7   7   2      466.92      466.97      5.94 o 
  -7   8   2      368.10      350.66      4.23 o 
  -6   8   2       38.33       39.20      1.57 o 
  -5   8   2      289.65      293.54      8.96 o 
  -4   8   2      275.75      277.01      9.70 o 
  -3   8   2      379.52      342.59      6.50 o 
  -2   8   2     2874.36     2763.47     49.99 o 
  -1   8   2     1670.89     1672.96     30.15 o 
   0   8   2        0.98        2.70      1.00 o 
   1   8   2       55.69       78.93      2.43 o 
   2   8   2      487.25      405.04      5.56 o 
   3   8   2      518.81      519.47      6.78 o 
   4   8   2     3534.23     3417.81     44.36 o 
   5   8   2      554.26      551.59      8.67 o 
   6   8   2       82.18       92.35      2.50 o 
   7   8   2      510.03      534.08      6.04 o 
  -7   9   2      171.94      168.28      2.56 o 
  -6   9   2     1662.83     1669.85     16.59 o 
  -5   9   2      859.71      835.14     10.93 o 
  -4   9   2      732.46      729.96     19.66 o 
  -3   9   2      290.61      319.20     10.36 o 
  -2   9   2       22.44       19.11      1.62 o 
  -1   9   2     2422.79     2264.69     33.49 o 
   0   9   2     1441.79     1349.09     27.60 o 
   1   9   2     2277.66     2312.98     29.33 o 
   2   9   2      161.39      161.89      3.10 o 
   3   9   2      420.91      429.66      7.14 o 
   4   9   2       93.87       90.13      2.56 o 
   5   9   2      374.53      353.32      5.21 o 
   6   9   2      193.39      186.83      3.30 o 
   7   9   2      483.01      469.68      6.33 o 
  -7  10   2       93.68       95.53      2.34 o 
  -6  10   2       68.61       63.90      1.93 o 
  -5  10   2        8.09       10.77      1.44 o 
  -4  10   2        0.93       -0.03      1.85 o 
  -3  10   2     1601.37     1562.10     36.23 o 
  -2  10   2      234.90      217.85     11.35 o 
  -1  10   2      758.89      733.46     11.15 o 
   0  10   2      195.93      196.92      7.46 o 
   1  10   2        7.98       11.94      1.81 o 
   2  10   2      248.26      222.12      4.33 o 
   3  10   2     1216.03     1225.91     18.92 o 
   4  10   2     1063.06     1072.21     14.04 o 
   5  10   2       36.46       35.77      1.91 o 
   6  10   2      292.58      279.28      4.73 o 
   7  10   2      326.93      347.47      7.56 o 
  -7  11   2       64.32       58.04      2.52 o 
  -6  11   2       66.21       71.84      1.84 o 
  -5  11   2      935.50      901.59     10.73 o 
  -4  11   2      144.36      139.53      7.33 o 
  -3  11   2      168.95      177.66      7.48 o 
  -2  11   2       94.30      110.84      7.93 o 
  -1  11   2     1240.17     1263.02     43.36 o 
   0  11   2       18.92       15.66      3.02 o 
   1  11   2      863.14      864.18     16.06 o 
   2  11   2        1.74        2.77      1.08 o 
   3  11   2        2.99        0.65      0.91 o 
   4  11   2       17.52       15.04      1.42 o 
   5  11   2      430.28      428.20      7.63 o 
   6  11   2        3.86        2.18      0.90 o 
  -6  12   2       51.81       50.60      1.89 o 
  -5  12   2       62.26       56.50      2.25 o 
  -4  12   2        6.20        9.68      1.31 o 
  -3  12   2       33.01       29.06      5.10 o 
  -2  12   2       23.87       36.42      5.28 o 
  -1  12   2      789.95      783.99     29.09 o 
   0  12   2       36.00       56.80      5.28 o 
   1  12   2      309.43      303.88      6.65 o 
   2  12   2      170.85      169.83      4.94 o 
   3  12   2      335.53      332.01      5.70 o 
   4  12   2       34.59       44.57      2.12 o 
   5  12   2       28.42       28.56      1.76 o 
   6  12   2       10.01       11.37      1.12 o 
  -6  13   2       99.60      101.31      1.99 o 
  -5  13   2        3.25        6.28      1.31 o 
  -4  13   2       57.83       45.99      2.78 o 
  -3  13   2       49.54       58.58      9.72 o 
  -2  13   2      257.42      247.35     13.05 o 
  -1  13   2       51.84       47.37      5.66 o 
   0  13   2      175.98      201.62      9.64 o 
   1  13   2        8.75        9.22      1.45 o 
   2  13   2       94.22       96.81      2.91 o 
   3  13   2       12.83       11.43      1.12 o 
   4  13   2      244.16      217.12      5.76 o 
   5  13   2       11.47        9.62      1.33 o 
   6  13   2        1.26        2.13      1.01 o 
  -6  14   2       11.62       11.61      1.60 o 
  -5  14   2        0.10        1.66      0.92 o 
  -4  14   2       44.84       37.75      2.24 o 
  -3  14   2       36.29       36.03      4.19 o 
  -2  14   2       21.39       23.40      6.04 o 
  -1  14   2      744.78      827.07     33.24 o 
   0  14   2       68.68       71.73      5.85 o 
   1  14   2      299.45      313.39      7.64 o 
   2  14   2       22.94       21.37      1.27 o 
   3  14   2        2.36        2.39      0.85 o 
   4  14   2      327.02      335.99      7.43 o 
   5  14   2      412.41      419.72      6.27 o 
  -5  15   2      150.61      160.54      4.04 o 
  -4  15   2      431.61      388.95      8.75 o 
  -3  15   2      179.76      182.71      6.16 o 
  -2  15   2      111.03      120.12      4.63 o 
  -1  15   2     1303.69     1306.43     15.62 o 
   0  15   2       97.80      115.98      3.08 o 
   1  15   2       55.66       62.42      2.37 o 
   2  15   2        9.91        6.96      0.96 o 
   3  15   2        1.60        0.21      0.81 o 
   4  15   2        5.84        4.71      1.06 o 
   5  15   2      116.33      114.10      2.43 o 
  -5  16   2        1.35        0.38      0.84 o 
  -4  16   2      358.85      340.33      7.55 o 
  -3  16   2       93.45      116.62      4.71 o 
  -2  16   2      331.96      376.27      8.24 o 
  -1  16   2       85.15       91.57      3.32 o 
   0  16   2      253.37      257.65      5.11 o 
   1  16   2        1.03        1.71      0.86 o 
   2  16   2      562.39      554.44      6.26 o 
   3  16   2      545.18      515.04      7.14 o 
   4  16   2      162.73      167.67      2.90 o 
   5  16   2       37.21       40.43      1.81 o 
  -4  17   2      360.81      340.29     10.47 o 
  -3  17   2      144.30      132.20      4.58 o 
  -2  17   2        3.59        5.81      2.14 o 
  -1  17   2       58.14       71.81      6.52 o 
   0  17   2      208.17      242.04      4.98 o 
   1  17   2      482.50      521.91      6.10 o 
   2  17   2      189.62      204.35      3.45 o 
   3  17   2      470.17      478.84      4.81 o 
   4  17   2       71.98       72.49      1.44 o 
  -4  18   2      242.58      225.21      6.43 o 
  -3  18   2      210.33      204.32      4.70 o 
  -2  18   2      323.20      347.63      9.80 o 
  -1  18   2      206.72      217.01      5.51 o 
   0  18   2      134.22      128.56      3.10 o 
   1  18   2       42.57       38.97      3.76 o 
   2  18   2      689.90      663.40      8.20 o 
   3  18   2        7.73        8.96      0.95 o 
  -3  19   2       42.70       45.87      2.83 o 
  -2  19   2       32.84       30.54      2.17 o 
  -1  19   2       59.98       66.34      2.69 o 
   0  19   2      286.52      306.69      6.28 o 
   1  19   2       70.88       77.21      3.34 o 
   2  19   2       95.78       87.79      2.13 o 
  -1  20   2        1.38        0.36      1.08 o 
   0  20   2       19.10       16.18      2.68 o 
   1  20   2       58.27       60.24      2.80 o 
  -8   1   3       26.82       24.51      1.46 o 
  -7   1   3       15.64       18.25      1.51 o 
  -6   1   3        7.15        7.45      1.24 o 
  -5   1   3       29.24       34.89      2.48 o 
  -4   1   3       51.76       52.75      1.90 o 
  -3   1   3       87.09       84.17      1.98 o 
  -2   1   3       46.84       61.91      1.40 o 
  -1   1   3      233.73      226.15      2.72 o 
   0   1   3       12.35       15.36      0.55 o 
   1   1   3        0.43        1.35      0.30 o 
   2   1   3       23.81       32.82      2.04 o 
   3   1   3      102.57       91.22      7.18 o 
   4   1   3      129.44      149.96      4.18 o 
   5   1   3        1.00        3.61      2.17 o 
   6   1   3       81.42       93.82      2.07 o 
   7   1   3        1.71        4.94      0.84 o 
  -8   2   3       13.99       10.49      1.93 o 
  -7   2   3       34.45       35.51      1.58 o 
  -6   2   3      407.45      410.74      5.70 o 
  -5   2   3      509.99      505.12     11.88 o 
  -4   2   3     1372.71     1358.67     17.92 o 
  -3   2   3       37.28       32.01      1.38 o 
  -2   2   3      400.94      387.95      5.29 o 
  -1   2   3       31.68       33.17      1.09 o 
   0   2   3        7.18        4.81      0.44 o 
   1   2   3     2256.31     2254.44     30.01 o 
   2   2   3     2127.30     2079.16     82.18 o 
   3   2   3     1417.94     1345.69     29.03 o 
   4   2   3       13.21       21.54      1.04 o 
   5   2   3       43.99       35.87      2.36 o 
   6   2   3      406.19      453.92      5.78 o 
   7   2   3      297.32      290.42      4.44 o 
  -8   3   3       50.65       46.75      2.18 o 
  -7   3   3      288.55      302.16      4.50 o 
  -6   3   3       10.84       11.31      1.24 o 
  -5   3   3      377.15      378.52      9.75 o 
  -4   3   3       14.26       15.15      1.48 o 
  -3   3   3      604.07      632.06      8.39 o 
  -2   3   3     1767.32     1761.69     23.61 o 
  -1   3   3      107.50       76.76      1.42 o 
   0   3   3       65.25       51.05      1.40 o 
   1   3   3       68.92       62.48      1.46 o 
   2   3   3       17.74       20.28      2.64 o 
   3   3   3      897.58      973.19     17.06 o 
   4   3   3     1152.24     1157.37     19.28 o 
   5   3   3       21.59       25.22      2.00 o 
   6   3   3      325.11      366.56      5.53 o 
   7   3   3       77.80       82.50      2.16 o 
  -8   4   3      169.59      164.46      5.48 o 
  -7   4   3      301.11      297.49      4.37 o 
  -6   4   3       41.19       45.21      1.85 o 
  -5   4   3      755.32      780.54     16.91 o 
  -4   4   3      502.73      511.45     10.23 o 
  -3   4   3      375.55      346.44      5.28 o 
  -2   4   3      830.11      836.24     11.14 o 
  -1   4   3      526.47      560.94      6.10 o 
   0   4   3        0.91        1.31      0.39 o 
   1   4   3      868.30      858.07     12.93 o 
   2   4   3      592.82      583.24     10.75 o 
   3   4   3      752.05      714.78     13.11 o 
   4   4   3      850.72      863.00     13.75 o 
   6   4   3      105.10      110.45      4.12 o 
   7   4   3      349.54      375.51      5.73 o 
  -8   5   3       78.66       69.36      2.20 o 
  -7   5   3      492.97      499.86      6.31 o 
  -6   5   3     1314.73     1309.21     14.85 o 
  -5   5   3      289.70      296.26     16.17 o 
  -4   5   3       98.75      105.87      4.70 o 
  -3   5   3     1655.72     1691.09     20.13 o 
  -2   5   3       49.91       40.48      1.48 o 
  -1   5   3      761.37      693.68      9.03 o 
   0   5   3     3387.91     3373.45     44.07 o 
   1   5   3        4.25        3.09      0.50 o 
   2   5   3       38.35       32.17      1.05 o 
   3   5   3     1690.05     1826.68     27.07 o 
   4   5   3       86.60       79.69      2.61 o 
   6   5   3      405.52      429.83      7.31 o 
   7   5   3       21.52       25.93      1.74 o 
  -7   6   3      433.40      429.88      5.47 o 
  -6   6   3      132.33      123.70      2.67 o 
  -5   6   3       32.79       36.15      3.33 o 
  -4   6   3       51.21       47.48      3.40 o 
  -3   6   3      130.16      151.10      3.15 o 
  -2   6   3     1763.42     1788.57     22.59 o 
  -1   6   3      525.48      579.83      8.65 o 
   0   6   3      452.14      483.63      8.19 o 
   1   6   3        7.69       16.65      0.96 o 
   2   6   3        4.48        3.97      0.57 o 
   3   6   3      634.89      604.70     11.06 o 
   4   6   3     1724.22     1712.43     31.49 o 
   5   6   3      207.53      214.55      4.50 o 
   6   6   3      276.24      289.09      6.79 o 
   7   6   3      268.44      273.14      6.45 o 
  -7   7   3      356.62      368.17      5.35 o 
  -6   7   3       91.99       90.71      4.18 o 
  -5   7   3       71.88       77.67      4.78 o 
  -4   7   3       65.44       56.68      3.67 o 
  -3   7   3       59.43       70.45      3.83 o 
  -2   7   3      427.71      407.71      5.82 o 
  -1   7   3        1.82        2.88      0.94 o 
   0   7   3      325.83      338.79      5.84 o 
   1   7   3       74.44       69.34      1.78 o 
   2   7   3       48.04       56.58      1.52 o 
   3   7   3        0.35        0.08      0.55 o 
   4   7   3      842.45      863.77     37.55 o 
   5   7   3      485.82      463.50      7.09 o 
   6   7   3      124.12      135.09      2.98 o 
   7   7   3        3.91        4.55      0.77 o 
  -7   8   3       46.12       52.50      2.22 o 
  -6   8   3       60.08       57.88      2.03 o 
  -5   8   3        9.66        9.75      1.49 o 
  -4   8   3        7.61        4.48      1.74 o 
  -3   8   3       41.84       36.79      2.94 o 
  -2   8   3      175.81      171.59      4.42 o 
  -1   8   3      536.47      544.87     10.77 o 
   0   8   3       12.82       13.01      1.16 o 
   1   8   3       36.70       37.39      1.49 o 
   2   8   3       54.79       57.44      2.43 o 
   3   8   3       56.40       54.61      2.96 o 
   4   8   3        0.35       -0.35      1.09 o 
   5   8   3        0.81        0.27      0.82 o 
   6   8   3        3.99        4.03      0.85 o 
   7   8   3        2.07        3.36      0.75 o 
  -7   9   3       93.78       98.48      2.43 o 
  -6   9   3       56.03       53.09      2.23 o 
  -5   9   3      413.42      412.85      6.84 o 
  -4   9   3       17.23       12.13      2.32 o 
  -3   9   3       11.88       16.01      4.17 o 
  -2   9   3      838.49      808.77     19.20 o 
  -1   9   3      768.74      762.19     14.42 o 
   0   9   3        6.85        7.48      1.30 o 
   1   9   3       22.64       23.06      1.52 o 
   2   9   3      237.42      248.43      4.10 o 
   3   9   3       32.85       31.48      2.39 o 
   4   9   3      267.64      250.05      6.42 o 
   5   9   3       53.32       56.68      2.34 o 
   6   9   3        8.01        6.79      0.92 o 
  -7  10   3       28.57       31.73      1.66 o 
  -6  10   3       83.27       85.65      2.26 o 
  -5  10   3      133.64      139.72      3.87 o 
  -4  10   3      327.80      292.76     16.18 o 
  -3  10   3      136.85      131.89      6.71 o 
  -2  10   3      591.05      520.11     36.15 o 
  -1  10   3      298.77      299.04      8.49 o 
   0  10   3       92.53      102.96      4.27 o 
   1  10   3      958.29      949.31     14.53 o 
   2  10   3       69.74       67.72      2.49 o 
   3  10   3     1050.46     1042.17     13.72 o 
   4  10   3      202.93      205.03      4.33 o 
   5  10   3       65.90       68.31      2.26 o 
   6  10   3       35.46       39.51      1.63 o 
  -6  11   3      104.28      107.15      3.10 o 
  -5  11   3      165.31      164.95      3.94 o 
  -4  11   3       12.58       14.07      1.72 o 
  -3  11   3        1.86        4.90      2.26 o 
  -2  11   3        1.20        2.64      3.02 o 
  -1  11   3      125.22      114.84      6.80 o 
   0  11   3      548.52      521.29     12.53 o 
   1  11   3      175.33      175.49      7.28 o 
   2  11   3       21.38       22.28      1.98 o 
   3  11   3       22.12       20.09      2.10 o 
   4  11   3       13.46       12.29      1.19 o 
   5  11   3      328.80      327.78      5.56 o 
   6  11   3      411.72      397.28      6.00 o 
  -6  12   3      265.82      266.15      4.98 o 
  -5  12   3      611.00      643.87     11.24 o 
  -4  12   3      964.28     1053.01     19.88 o 
  -3  12   3      656.83      623.69     19.32 o 
  -1  12   3      235.18      222.72     10.21 o 
   0  12   3      550.25      546.83     13.34 o 
   1  12   3      764.01      747.14     16.73 o 
   2  12   3     1572.39     1536.57     20.08 o 
   3  12   3      821.04      799.61     20.04 o 
   4  12   3        0.71       -0.38      1.33 o 
   5  12   3        0.02        0.47      0.91 o 
   6  12   3      386.60      367.86      6.16 o 
  -6  13   3        1.57        0.73      0.86 o 
  -5  13   3      485.71      463.26      8.39 o 
  -4  13   3       51.66       48.33      4.36 o 
  -3  13   3       63.30       64.04      3.27 o 
  -2  13   3     1799.15     1827.65     63.48 o 
  -1  13   3     1067.44     1049.53     24.86 o 
   0  13   3       10.77        7.87      1.70 o 
   1  13   3        6.96        8.53      1.41 o 
   2  13   3       41.84       38.90      1.62 o 
   3  13   3      158.13      141.76      3.07 o 
   4  13   3      432.77      446.13      6.86 o 
   5  13   3      147.15      157.92      3.42 o 
  -5  14   3      113.60      104.03      3.66 o 
  -4  14   3      100.68      111.31      4.74 o 
  -3  14   3      300.19      311.02      7.21 o 
  -2  14   3      166.42      166.36      3.41 o 
  -1  14   3        4.71        6.96      1.03 o 
   0  14   3     1214.64     1199.16     14.40 o 
   1  14   3      339.09      346.66      4.76 o 
   2  14   3      181.59      166.62      3.27 o 
   3  14   3      922.75      878.74     11.95 o 
   4  14   3       10.91       10.78      1.15 o 
   5  14   3       36.36       44.52      1.83 o 
  -5  15   3      128.75      135.12      3.80 o 
  -4  15   3       55.99       54.98      3.94 o 
  -3  15   3      169.05      166.43      5.88 o 
  -2  15   3      550.20      565.01     13.19 o 
  -1  15   3      807.17      784.88      9.26 o 
   0  15   3      253.36      249.15      3.52 o 
   1  15   3       38.08       38.64      1.74 o 
   2  15   3      152.69      143.15      4.60 o 
   3  15   3        7.58        5.24      1.17 o 
   4  15   3      134.64      154.63      3.52 o 
   5  15   3       79.14       74.22      3.78 o 
  -4  16   3        7.07        8.39      2.06 o 
  -3  16   3      152.08      147.68      7.29 o 
  -2  16   3       12.55       16.21      1.57 o 
  -1  16   3       18.13       21.22      2.94 o 
   0  16   3       60.46       62.19      2.35 o 
   1  16   3      127.42      134.63      2.43 o 
   2  16   3       27.07       22.80      1.13 o 
   3  16   3      118.50      125.94      2.32 o 
   4  16   3       10.63        9.76      1.08 o 
  -4  17   3       62.97       57.02      3.40 o 
  -3  17   3       19.72       18.76      1.59 o 
  -2  17   3        0.18        1.30      1.32 o 
  -1  17   3       40.51       39.37      3.84 o 
   0  17   3        2.88        3.85      0.86 o 
   1  17   3      207.86      207.40      4.36 o 
   2  17   3      177.08      178.61      3.76 o 
   3  17   3        4.81        3.02      0.80 o 
  -3  18   3      135.82      120.26      3.71 o 
  -2  18   3        0.96        1.94      1.19 o 
  -1  18   3      149.18      156.24      4.05 o 
   0  18   3      111.55      111.14      2.50 o 
   1  18   3      101.54      110.49      3.30 o 
   2  18   3       94.52       89.38      2.25 o 
  -2  19   3      339.16      336.85     10.42 o 
  -1  19   3      400.35      406.20      7.17 o 
   0  19   3      126.03      129.13      7.75 o 
   1  19   3       88.01       83.10      3.03 o 
  -7   0   4      173.31      168.38      5.94 o 
  -6   0   4     1130.36     1127.47     25.28 o 
  -5   0   4      598.72      559.25     32.06 o 
  -4   0   4        4.56        5.76      1.80 o 
  -3   0   4      719.48      766.66     18.07 o 
  -2   0   4      290.72      333.36      7.60 o 
  -1   0   4      131.27      168.10      3.73 o 
   0   0   4       11.57       23.08      1.24 o 
   1   0   4      399.84      355.78      6.84 o 
   2   0   4      440.02      418.35     10.04 o 
   3   0   4      985.97     1054.67     40.39 o 
   5   0   4       39.07       52.09      2.64 o 
   6   0   4      397.39      471.34     12.12 o 
   7   0   4      333.92      329.13      8.33 o 
  -7   1   4      273.54      273.85      5.63 o 
  -6   1   4      497.29      495.78      9.50 o 
  -5   1   4      444.56      438.81      9.28 o 
  -4   1   4       59.06       65.10      2.80 o 
  -3   1   4      433.95      427.67      6.55 o 
  -2   1   4     9351.76     9658.88    108.81 o 
  -1   1   4     3801.97     3961.80     37.31 o 
   0   1   4      662.03      680.99      8.23 o 
   1   1   4      400.18      401.88      5.42 o 
   2   1   4     1308.82     1351.08     21.26 o 
   3   1   4      970.20      886.49     35.43 o 
   5   1   4     1223.28     1141.04     18.61 o 
   6   1   4        9.58       13.59      2.26 o 
   7   1   4       52.60       54.65      1.60 o 
  -7   2   4        0.66       -0.19      1.33 o 
  -6   2   4      277.13      275.71      6.49 o 
  -5   2   4      920.97      924.42     18.83 o 
  -4   2   4      481.78      481.22      9.52 o 
  -3   2   4      285.72      259.27      4.56 o 
  -2   2   4     1421.83     1444.26     19.12 o 
  -1   2   4      778.64      865.64      8.45 o 
   0   2   4     1639.95     1681.25     17.92 o 
   1   2   4      288.69      300.69      4.32 o 
   2   2   4     2158.79     2235.23     49.66 o 
   3   2   4       41.51       40.20      6.42 o 
   4   2   4      541.11      515.74     25.60 o 
   5   2   4       75.55       92.67      2.53 o 
   6   2   4      456.43      450.43      6.44 o 
   7   2   4       86.31       89.32      3.21 o 
  -7   3   4        0.88        0.84      1.39 o 
  -6   3   4       12.28       14.82      2.56 o 
  -5   3   4       26.13       29.06      5.47 o 
  -4   3   4       50.72       62.86      2.99 o 
  -3   3   4       62.43       65.61      2.32 o 
  -2   3   4       65.83       80.28      2.20 o 
  -1   3   4        0.41        0.76      0.37 o 
   0   3   4       68.69       78.67      1.41 o 
   1   3   4       55.18       51.91      1.32 o 
   2   3   4        9.53       12.24      0.95 o 
   3   3   4      388.45      401.91      7.87 o 
   4   3   4       82.22       85.20      4.03 o 
   5   3   4      524.32      516.24      9.24 o 
   6   3   4        0.31        0.69      0.77 o 
   7   3   4       65.48       65.36      1.99 o 
  -7   4   4       41.76       37.85      2.65 o 
  -6   4   4        6.50        8.38      3.18 o 
  -5   4   4      116.45      128.49      6.91 o 
  -4   4   4       25.24       27.06      2.32 o 
  -3   4   4      232.47      236.71      7.92 o 
  -2   4   4      424.45      428.59      6.99 o 
  -1   4   4      621.19      653.35      7.08 o 
   0   4   4       13.42       14.95      0.76 o 
   1   4   4      759.31      789.73     11.08 o 
   2   4   4       32.96       30.56      1.16 o 
   3   4   4      570.28      593.42     17.52 o 
   4   4   4        6.43        7.30      1.57 o 
   5   4   4      434.34      413.67      7.89 o 
   6   4   4       47.97       62.77      1.93 o 
   7   4   4      117.57      123.72      4.35 o 
  -7   5   4       41.40       32.69      2.00 o 
  -6   5   4       34.53       32.48      3.69 o 
  -5   5   4       19.73       11.13      5.09 o 
  -4   5   4        8.60        8.40      1.62 o 
  -3   5   4      101.49      106.31      6.35 o 
  -2   5   4      100.63      103.35      3.27 o 
  -1   5   4        0.44        0.54      0.49 o 
   0   5   4      361.04      368.93      4.98 o 
   1   5   4        3.66        3.64      0.59 o 
   2   5   4      147.99      154.19      3.40 o 
   3   5   4      362.31      362.42      9.26 o 
   4   5   4       94.31       98.77     13.97 o 
   5   5   4      409.72      401.30      6.26 o 
   6   5   4        3.67        5.70      1.30 o 
   7   5   4       30.93       28.50      1.31 o 
  -7   6   4      290.03      279.33      5.73 o 
  -6   6   4        1.82        0.79      2.03 o 
  -5   6   4      389.09      374.53      8.92 o 
  -4   6   4        2.36        3.40      1.67 o 
  -3   6   4      491.23      483.56      9.46 o 
  -2   6   4       57.34       67.55      2.65 o 
  -1   6   4      484.64      500.27      7.72 o 
   0   6   4      418.52      407.37      5.53 o 
   1   6   4      450.70      420.32      6.59 o 
   2   6   4        2.47        1.16      0.66 o 
   3   6   4      143.22      143.02      4.46 o 
   4   6   4       31.18       44.53      8.49 o 
   5   6   4      297.61      285.16      4.93 o 
   6   6   4      302.14      309.94      5.25 o 
  -7   7   4      481.91      478.69      8.37 o 
  -6   7   4      374.28      347.91      8.73 o 
  -5   7   4       37.25       40.19      4.26 o 
  -4   7   4      622.89      597.89     18.05 o 
  -3   7   4      630.75      603.52     13.69 o 
  -2   7   4      846.99      821.76     15.56 o 
  -1   7   4      449.87      480.65      9.90 o 
   0   7   4      538.88      567.90      9.08 o 
   1   7   4        0.92        0.58      0.50 o 
   2   7   4      408.67      428.04      8.72 o 
   3   7   4     1252.05     1214.60     46.48 o 
   4   7   4      267.11      252.46      4.73 o 
   5   7   4       41.80       46.18      1.86 o 
   6   7   4       15.59       13.86      1.08 o 
  -7   8   4      267.36      265.95      5.25 o 
  -6   8   4      248.49      251.51      6.28 o 
  -5   8   4      146.95      140.24      6.63 o 
  -4   8   4      237.03      202.92     15.31 o 
  -3   8   4      321.03      268.88     15.89 o 
  -2   8   4       58.51       66.99      4.93 o 
  -1   8   4       84.94       83.63      3.45 o 
   0   8   4      623.01      571.52     13.39 o 
   1   8   4      324.27      293.87      4.96 o 
   2   8   4      364.70      346.70      6.82 o 
   3   8   4      504.30      485.91     12.59 o 
   4   8   4       30.78       32.68      1.63 o 
   5   8   4       48.27       48.85      1.94 o 
   6   8   4     1041.01     1119.41     17.37 o 
  -7   9   4      336.03      320.27      9.57 o 
  -6   9   4      807.08      829.36     12.67 o 
  -5   9   4       35.13       34.71      3.80 o 
  -4   9   4      214.12      216.99      7.58 o 
  -3   9   4     1087.69      988.46     39.83 o 
  -2   9   4     1018.46     1085.16     20.14 o 
  -1   9   4      893.19      943.13     17.60 o 
   0   9   4     1057.19     1083.34     18.76 o 
   1   9   4        3.49        4.16      0.98 o 
   2   9   4      422.47      407.62      7.85 o 
   3   9   4     2781.60     2627.18     53.32 o 
   4   9   4      278.25      289.53      4.84 o 
   5   9   4      440.15      432.34      6.47 o 
   6   9   4        8.97       13.50      1.02 o 
  -6  10   4      266.94      260.83      5.14 o 
  -5  10   4      436.71      467.93     12.83 o 
  -4  10   4       34.90       27.88      2.03 o 
  -3  10   4      335.08      293.88     17.22 o 
  -2  10   4       90.30       97.85      3.65 o 
  -1  10   4       56.50       60.68      6.04 o 
   0  10   4     1029.11     1024.64     21.41 o 
   1  10   4      117.06      109.03      2.99 o 
   2  10   4       61.85       64.71      2.83 o 
   3  10   4      256.72      266.74      4.91 o 
   4  10   4        2.01        3.13      1.39 o 
   5  10   4       50.63       51.17      1.70 o 
   6  10   4      501.46      507.73     13.10 o 
  -6  11   4      124.75      130.71      4.69 o 
  -5  11   4      147.20      134.43      4.78 o 
  -4  11   4      168.85      165.55      5.09 o 
  -3  11   4       39.44       37.96      2.75 o 
  -2  11   4     1812.76     1852.00     40.74 o 
  -1  11   4       98.89      105.75      3.51 o 
   0  11   4      130.68      126.10      3.77 o 
   1  11   4        9.18        7.16      1.19 o 
   2  11   4      379.56      389.64      5.33 o 
   3  11   4      110.90      119.56      2.78 o 
   4  11   4      495.37      484.18      7.60 o 
   5  11   4      147.91      140.64      3.27 o 
  -6  12   4      195.63      181.83      4.54 o 
  -5  12   4       34.32       34.21      2.67 o 
  -4  12   4      356.59      393.14      8.20 o 
  -3  12   4        4.28        3.89      1.12 o 
  -2  12   4      109.75      105.46      3.31 o 
  -1  12   4      251.84      251.22      6.58 o 
   0  12   4      125.85      130.28      3.86 o 
   1  12   4      119.69      119.90      3.06 o 
   2  12   4      495.44      479.74      7.46 o 
   3  12   4       60.78       63.13      1.81 o 
   4  12   4      156.04      158.49      2.79 o 
   5  12   4       45.69       46.77      1.38 o 
  -5  13   4        2.99        3.13      1.49 o 
  -4  13   4       28.66       27.33      2.97 o 
  -3  13   4        2.30        3.88      1.21 o 
  -2  13   4       31.48       33.06      1.68 o 
  -1  13   4        0.77        3.64      0.87 o 
   0  13   4      296.65      305.21      4.68 o 
   1  13   4        1.14        1.53      0.93 o 
   2  13   4       20.86       20.28      1.43 o 
   3  13   4       75.39       69.39      2.46 o 
   4  13   4       96.57       97.18      2.23 o 
   5  13   4       28.51       29.71      1.28 o 
  -5  14   4       30.61       22.05      1.69 o 
  -4  14   4       42.16       38.03      3.45 o 
  -3  14   4       62.72       60.99      2.60 o 
  -2  14   4      155.76      150.90      3.09 o 
  -1  14   4       30.52       25.76      1.39 o 
   0  14   4       21.97       22.55      1.53 o 
   1  14   4       51.82       58.65      3.09 o 
   2  14   4       96.25      101.79      4.52 o 
   3  14   4       23.82       22.12      1.75 o 
   4  14   4       16.30       17.24      1.15 o 
  -4  15   4        5.17        1.18      1.29 o 
  -3  15   4      499.88      528.50      9.29 o 
  -2  15   4      619.85      683.47     12.01 o 
  -1  15   4      510.92      545.10      7.59 o 
   0  15   4      148.79      163.80      3.26 o 
   1  15   4      139.46      130.83      3.77 o 
   2  15   4       63.51       56.80      6.86 o 
   3  15   4      343.80      345.24      7.07 o 
   4  15   4      182.79      174.90      6.62 o 
  -4  16   4       44.48       45.69      2.26 o 
  -3  16   4        3.90        3.74      1.19 o 
  -2  16   4       16.65       17.55      1.42 o 
  -1  16   4       50.67       50.03      2.74 o 
   0  16   4      105.88      115.87      2.25 o 
   1  16   4      311.11      323.37      5.34 o 
   2  16   4      304.43      303.58      4.77 o 
   3  16   4      151.63      139.15      5.96 o 
  -3  17   4       43.97       42.01      2.16 o 
  -2  17   4      306.06      343.15      7.80 o 
  -1  17   4       36.55       48.71      3.53 o 
   0  17   4       44.22       48.31      1.86 o 
   1  17   4       65.46       58.59      1.44 o 
   2  17   4        0.68        1.18      0.60 o 
  -2  18   4       33.89       37.89      2.54 o 
  -1  18   4       43.27       41.73      2.79 o 
   0  18   4      220.96      221.53      6.49 o 
   1  18   4      537.39      525.91     13.48 o 
  -7   1   5       56.03       47.28      3.80 o 
  -6   1   5        4.72        3.31      2.83 o 
  -5   1   5       66.41       71.87      3.99 o 
  -4   1   5       49.81       58.98      4.65 o 
  -3   1   5      806.20      802.43     12.24 o 
  -2   1   5        0.35        1.70      0.80 o 
  -1   1   5        2.21        1.54      0.50 o 
   0   1   5      431.00      420.48      5.14 o 
   1   1   5      146.53      148.69      2.83 o 
   2   1   5       29.61       35.60      3.16 o 
   3   1   5       62.55       72.11      9.25 o 
  -7   2   5       12.37       16.13      1.60 o 
  -6   2   5      546.25      558.17     13.37 o 
  -5   2   5      163.10      153.89      4.26 o 
  -4   2   5      278.21      272.43      9.56 o 
  -3   2   5       73.72       71.75      2.79 o 
  -2   2   5        2.02        1.65      0.77 o 
  -1   2   5       24.67       21.62      1.02 o 
   0   2   5      342.26      320.63      4.79 o 
   1   2   5      438.16      456.51      6.64 o 
   2   2   5     1216.15     1228.13     17.25 o 
   3   2   5        4.50        0.94      3.58 o 
   4   2   5        4.84        4.34      1.13 o 
   5   2   5      282.65      300.95      7.76 o 
  -7   3   5        3.78        3.18      1.23 o 
  -6   3   5      120.74      121.81      5.14 o 
  -5   3   5      284.42      279.20      9.46 o 
  -4   3   5      263.01      258.24      9.77 o 
  -3   3   5       87.57       90.57      3.01 o 
  -2   3   5      221.34      220.23      4.34 o 
  -1   3   5       30.01       33.11      2.33 o 
   0   3   5      339.15      363.73      4.68 o 
   1   3   5      764.08      791.83     11.87 o 
   2   3   5      460.98      460.53      9.56 o 
   3   3   5       12.32       10.14      1.74 o 
   4   3   5      288.16      239.84      7.38 o 
   5   3   5        0.47        0.38      0.94 o 
  -7   4   5      466.66      430.71      8.85 o 
  -6   4   5      302.17      303.29      8.30 o 
  -5   4   5      632.60      620.82     14.36 o 
  -4   4   5        2.41        0.24      2.17 o 
  -3   4   5       31.29       33.86      2.20 o 
  -2   4   5      310.24      307.16      6.49 o 
  -1   4   5      640.23      653.87      9.15 o 
   0   4   5      457.97      456.69      6.09 o 
   1   4   5      289.53      283.96      8.25 o 
   2   4   5      101.89      104.40      3.40 o 
   3   4   5       30.54       27.55      6.04 o 
   4   4   5       33.07       33.76      3.30 o 
   5   4   5      598.90      624.82     15.37 o 
   6   4   5      174.78      185.05      5.86 o 
  -7   5   5       34.58       31.35      4.34 o 
  -6   5   5       14.33        9.36      2.39 o 
  -5   5   5       25.09       36.47      8.77 o 
  -4   5   5       17.69       19.43      1.83 o 
  -3   5   5     2096.47     2149.54     41.41 o 
  -2   5   5       42.87       56.19      3.24 o 
  -1   5   5      749.58      768.07     11.13 o 
   0   5   5        2.76        3.91      0.80 o 
   1   5   5       56.54       58.79      2.22 o 
   2   5   5      605.94      631.16     12.98 o 
   3   5   5     2776.82     2751.85     97.89 o 
   4   5   5        1.88        2.54      1.76 o 
   5   5   5        7.75       10.42      1.65 o 
   6   5   5      119.11      134.70      3.12 o 
  -6   6   5      290.09      308.02      9.84 o 
  -5   6   5        4.75        5.74      2.83 o 
  -4   6   5       98.36       90.91      4.44 o 
  -3   6   5        7.82        7.29      1.42 o 
  -2   6   5      255.66      254.64      8.72 o 
  -1   6   5      503.64      546.12     11.05 o 
   0   6   5        7.14        6.08      1.24 o 
   1   6   5       29.25       29.27      2.90 o 
   2   6   5       26.85       29.35      2.94 o 
   3   6   5       85.66       82.73      2.48 o 
   4   6   5      275.17      260.04      5.65 o 
   5   6   5      209.64      212.92      3.85 o 
   6   6   5      188.62      201.92      4.82 o 
  -6   7   5        5.56        6.67      2.55 o 
  -5   7   5       10.76        4.10      2.39 o 
  -4   7   5      205.23      201.46      4.92 o 
  -3   7   5      128.34      128.92      4.93 o 
  -2   7   5       38.15       45.34      3.07 o 
  -1   7   5      390.82      413.01     10.59 o 
   0   7   5        3.00        3.92      1.06 o 
   1   7   5        0.90        1.34      1.60 o 
   2   7   5      438.90      404.67     30.50 o 
   3   7   5       66.81       63.87      3.30 o 
   4   7   5       83.75       87.76      2.39 o 
   5   7   5       60.46       64.30      1.86 o 
   6   7   5        4.21        7.92      1.89 o 
  -6   8   5       81.90       84.11      5.57 o 
  -5   8   5        0.21        0.43      2.06 o 
  -4   8   5       17.59       22.39      1.82 o 
  -3   8   5       79.66       74.78      3.38 o 
  -2   8   5       59.79       58.31      3.19 o 
  -1   8   5      103.42      106.44      3.13 o 
   0   8   5        0.15        0.40      0.71 o 
   1   8   5       49.60       49.05      2.47 o 
   2   8   5       13.66       14.93      2.79 o 
   3   8   5       17.90       19.79      2.35 o 
   4   8   5       66.48       73.08      2.97 o 
   5   8   5       68.03       75.93      2.00 o 
  -6   9   5       22.03       22.14      1.80 o 
  -5   9   5        7.84        9.98      2.40 o 
  -4   9   5       60.54       56.42      4.53 o 
  -3   9   5        7.01        7.26      1.32 o 
  -2   9   5      227.07      227.83      5.39 o 
  -1   9   5      386.94      402.14     10.82 o 
   0   9   5       70.92       72.80      2.60 o 
   1   9   5       63.41       62.55      2.93 o 
   2   9   5      950.63      912.76     12.06 o 
   3   9   5        5.21        5.15      0.83 o 
   4   9   5       67.74       67.74      1.86 o 
   5   9   5        9.09       13.06      0.83 o 
  -6  10   5      258.93      255.51      8.71 o 
  -5  10   5      156.44      157.04      4.61 o 
  -4  10   5       84.38       70.23      2.94 o 
  -3  10   5        2.75        1.10      1.13 o 
  -2  10   5       32.99       33.68      1.94 o 
  -1  10   5      330.63      320.34      5.12 o 
   0  10   5      129.96      121.70      3.05 o 
   1  10   5      221.13      222.01      3.96 o 
   2  10   5       14.00       14.58      1.41 o 
   3  10   5       87.10       90.32      2.16 o 
   4  10   5       17.02       18.56      1.10 o 
   5  10   5      288.21      287.52      4.17 o 
  -5  11   5      235.70      241.14      4.67 o 
  -4  11   5       67.81       63.56      4.95 o 
  -3  11   5      504.62      504.08      6.37 o 
  -2  11   5       29.18       29.05      1.64 o 
  -1  11   5        4.38        4.70      0.99 o 
   0  11   5      156.51      152.02      3.18 o 
   1  11   5      147.04      150.54      3.48 o 
   2  11   5      311.64      321.33      4.60 o 
   3  11   5      320.30      317.68      4.69 o 
   4  11   5        4.05        2.16      0.59 o 
   5  11   5        8.20        7.31      0.71 o 
  -5  12   5      338.19      352.93      5.72 o 
  -4  12   5      215.51      229.85      5.52 o 
  -3  12   5        0.04        0.56      0.96 o 
  -2  12   5      308.39      307.12      4.61 o 
  -1  12   5       18.42       19.41      1.38 o 
   0  12   5     1091.63     1076.82     17.45 o 
   1  12   5      113.41      116.48      4.52 o 
   2  12   5     1018.34     1005.82     12.76 o 
   3  12   5       53.60       52.70      1.50 o 
   4  12   5      135.65      133.72      2.60 o 
  -4  13   5       22.24       26.89      2.20 o 
  -3  13   5      231.32      243.74      4.75 o 
  -2  13   5      747.12      757.31     10.66 o 
  -1  13   5      278.30      270.90      4.51 o 
   0  13   5      161.20      156.16      7.28 o 
   1  13   5      775.01      744.97     11.53 o 
   2  13   5      496.73      502.71      8.21 o 
   3  13   5        2.36        4.17      0.67 o 
   4  13   5      245.89      251.02      4.46 o 
  -4  14   5       17.91       20.89      1.74 o 
  -3  14   5      842.75      900.41     14.36 o 
  -2  14   5       49.41       43.13      1.73 o 
  -1  14   5       42.20       38.30      2.06 o 
   0  14   5       70.53       63.32      2.05 o 
   1  14   5      113.34      112.74      4.32 o 
   2  14   5       98.05      101.50      3.98 o 
   3  14   5       14.80       18.83      1.28 o 
  -3  15   5      455.90      436.08      8.80 o 
  -2  15   5      234.86      253.66      5.50 o 
  -1  15   5      459.13      436.26      8.02 o 
   0  15   5       32.32       28.98      1.63 o 
   1  15   5       11.51       10.30      0.92 o 
   2  15   5       85.23       77.88      3.27 o 
   3  15   5      147.31      148.57      5.86 o 
  -2  16   5      225.84      222.26      9.27 o 
  -1  16   5       24.35       29.63      3.21 o 
   0  16   5       12.76       12.27      1.03 o 
   1  16   5       23.14       22.34      1.33 o 
   2  16   5        0.52       -0.10      0.57 o 
  -6   0   6      944.10      907.10     25.15 o 
  -5   0   6       40.39       47.93      5.28 o 
  -4   0   6      303.12      298.43      6.65 o 
  -3   0   6     6362.11     6453.47     87.41 o 
  -2   0   6      334.63      360.26      8.53 o 
  -1   0   6      873.83      874.82     14.58 o 
   0   0   6       83.16       76.72      4.34 o 
   1   0   6       69.00       67.01      4.72 o 
   2   0   6      401.68      375.86     20.26 o 
   3   0   6     1012.04      927.91     21.33 o 
  -6   1   6       24.62       34.25      2.80 o 
  -5   1   6       62.45       77.68      4.47 o 
  -4   1   6       76.13       82.07      3.04 o 
  -3   1   6      469.84      484.03      6.52 o 
  -2   1   6     1620.53     1686.51     19.59 o 
  -1   1   6       14.72       16.23      1.06 o 
   0   1   6      235.24      234.45      5.66 o 
   1   1   6     1332.04     1337.03     22.52 o 
   2   1   6     1104.56     1140.59     47.26 o 
   3   1   6       53.47       50.14      1.53 o 
  -6   2   6      279.33      272.19     16.08 o 
  -5   2   6       19.15       20.29      2.94 o 
  -4   2   6        2.04        1.15      0.88 o 
  -3   2   6      505.81      547.55      7.37 o 
  -2   2   6      921.85      973.79     12.70 o 
  -1   2   6      261.12      252.94      4.19 o 
   0   2   6      241.86      248.75      5.17 o 
   1   2   6       22.39       23.18      1.93 o 
   2   2   6       25.14       29.56      1.53 o 
   3   2   6      328.16      316.79      9.95 o 
  -6   3   6      141.92      149.31      4.94 o 
  -5   3   6      178.24      191.95      5.05 o 
  -4   3   6      260.70      277.08      5.17 o 
  -3   3   6       14.14       15.85      1.49 o 
  -2   3   6       27.82       27.23      1.61 o 
  -1   3   6      193.15      196.72      3.71 o 
   0   3   6      221.29      221.31      4.85 o 
   1   3   6      344.12      350.24     13.58 o 
   2   3   6      161.94      167.92      3.85 o 
   3   3   6        0.34        1.25      0.73 o 
   4   3   6       69.72       66.26      3.02 o 
  -6   4   6        4.50        4.53      1.73 o 
  -5   4   6       62.31       52.56      3.18 o 
  -4   4   6        2.31        3.33      1.02 o 
  -3   4   6        0.09        0.20      0.89 o 
  -2   4   6       46.14       55.68      3.34 o 
  -1   4   6        9.31       14.70      1.44 o 
   0   4   6        3.69        6.77      1.34 o 
   1   4   6      143.06      142.81     11.71 o 
   2   4   6       15.66       15.05      1.47 o 
   3   4   6      116.79      119.31      4.24 o 
   4   4   6        8.07        9.74      1.51 o 
  -6   5   6        7.23        7.13      2.26 o 
  -5   5   6       18.08       16.98      2.02 o 
  -4   5   6       19.37       17.91      1.32 o 
  -3   5   6       15.50       19.04      2.28 o 
  -2   5   6        6.19        5.86      1.01 o 
  -1   5   6       13.64       15.50      1.35 o 
   0   5   6       19.38       28.38      2.43 o 
   1   5   6       26.35       24.61      1.73 o 
   2   5   6       72.32       77.27      2.34 o 
   3   5   6      212.42      208.90      3.82 o 
   4   5   6        6.83        7.38      1.01 o 
   5   5   6       46.56       47.00      2.45 o 
  -6   6   6        9.67        9.12      2.08 o 
  -5   6   6       20.55       24.26      3.26 o 
  -4   6   6      108.71      103.27      2.65 o 
  -3   6   6      134.75      131.30      3.82 o 
  -2   6   6       67.80       65.97      3.62 o 
  -1   6   6      527.87      537.59      7.55 o 
   0   6   6       59.48       63.07      1.99 o 
   1   6   6      170.60      166.42      3.03 o 
   2   6   6      484.82      454.92      6.88 o 
   3   6   6       53.03       50.91      3.08 o 
   4   6   6      153.67      146.30      2.78 o 
   5   6   6      166.88      159.52      3.39 o 
  -6   7   6       38.76       32.65      3.21 o 
  -5   7   6       61.36       75.41      3.05 o 
  -4   7   6     1066.38     1062.36     13.83 o 
  -3   7   6      150.62      145.57      4.41 o 
  -2   7   6       58.34       54.38      1.92 o 
  -1   7   6        0.40        0.05      0.75 o 
   0   7   6      180.15      174.64      3.17 o 
   1   7   6      188.60      178.35      3.04 o 
   2   7   6     1760.74     1669.75     18.00 o 
   3   7   6      110.26      101.37      2.78 o 
   4   7   6       10.57       11.50      0.87 o 
   5   7   6      486.39      505.08      8.97 o 
  -5   8   6      217.64      209.11      4.72 o 
  -4   8   6        4.07        7.31      1.09 o 
  -3   8   6      360.07      341.11      5.39 o 
  -2   8   6      754.54      768.67     12.07 o 
  -1   8   6      969.70      935.18     16.21 o 
   0   8   6       83.64       76.84      2.48 o 
   1   8   6      103.85      107.21      2.51 o 
   2   8   6      153.26      149.49      2.90 o 
   3   8   6        1.67        1.45      0.56 o 
   4   8   6      441.68      447.91      6.59 o 
  -5   9   6      258.46      252.82      6.96 o 
  -4   9   6      428.91      446.60      7.62 o 
  -3   9   6      335.46      328.90      5.60 o 
  -2   9   6       53.87       58.72      3.62 o 
  -1   9   6        1.77        1.08      1.02 o 
   0   9   6       68.53       70.71      2.66 o 
   1   9   6      408.87      398.92      5.40 o 
   2   9   6     1160.93     1163.27     16.72 o 
   3   9   6      456.28      455.47      5.75 o 
   4   9   6       17.22       17.75      0.97 o 
  -5  10   6       84.20       93.66      2.34 o 
  -4  10   6       18.38       28.23      2.00 o 
  -3  10   6      686.22      668.44     10.26 o 
  -2  10   6      213.91      214.57      5.48 o 
  -1  10   6      757.62      756.81     14.33 o 
   0  10   6      172.72      177.82      4.32 o 
   1  10   6        0.34        0.72      0.67 o 
   2  10   6      319.69      315.93      5.08 o 
   3  10   6      394.57      389.71      4.99 o 
   4  10   6      178.34      178.47      2.80 o 
  -4  11   6      126.42      128.01      3.30 o 
  -3  11   6        6.13        6.93      1.01 o 
  -2  11   6      348.47      335.99      7.15 o 
  -1  11   6      174.82      167.06      5.05 o 
   0  11   6        6.35        7.23      1.18 o 
   1  11   6      450.35      459.51      7.77 o 
   2  11   6      272.67      273.55      4.25 o 
   3  11   6       13.05       13.14      0.81 o 
  -4  12   6       75.03       75.88      3.40 o 
  -3  12   6      162.90      162.39      4.73 o 
  -2  12   6        3.85        3.51      1.02 o 
  -1  12   6       14.53       16.74      1.88 o 
   0  12   6        2.17        3.71      1.20 o 
   1  12   6       10.50       11.84      1.18 o 
   2  12   6      128.54      124.86      2.56 o 
   3  12   6       22.79       21.00      1.40 o 
  -3  13   6       50.10       48.99      1.89 o 
  -2  13   6        5.81        4.79      0.92 o 
  -1  13   6       34.68       38.80      3.72 o 
   0  13   6      166.27      162.82      4.44 o 
   1  13   6       33.36       33.50      1.63 o 
   2  13   6        5.04        5.36      0.96 o 
  -2  14   6      215.28      217.13      6.62 o 
  -1  14   6      114.70      117.30      3.78 o 
   0  14   6       58.48       56.58      2.24 o 
   1  14   6       18.73       18.73      1.32 o 
  -1  15   6       85.05       72.71      3.21 o 
   0  15   6       78.56       72.51      3.97 o 
  -5   1   7       86.86       84.78      3.45 o 
  -4   1   7       72.51       73.88      2.12 o 
  -3   1   7      233.62      236.24      6.24 o 
  -2   1   7        3.77        3.47      1.00 o 
  -1   1   7       12.30       14.62      1.32 o 
   0   1   7      586.52      577.40      6.48 o 
   1   1   7      278.42      271.91      4.05 o 
   2   1   7        6.71        7.98      0.67 o 
   3   1   7       64.93       63.24      2.64 o 
  -5   2   7        0.40        0.55      1.59 o 
  -4   2   7      126.46      132.78      3.00 o 
  -3   2   7       89.94       95.50      2.78 o 
  -2   2   7        8.15       11.21      1.28 o 
  -1   2   7       10.40        9.97      0.93 o 
   0   2   7       22.75       23.14      1.15 o 
   1   2   7       25.98       23.18      1.20 o 
   2   2   7        3.04        3.06      0.51 o 
   3   2   7       26.19       27.74      1.89 o 
  -5   3   7       76.21       82.64      3.30 o 
  -4   3   7      328.97      332.74      5.25 o 
  -3   3   7       36.67       37.93      2.71 o 
  -2   3   7       35.18       35.51      1.91 o 
  -1   3   7      499.77      510.81      6.33 o 
   0   3   7      318.07      315.48      4.13 o 
   1   3   7      730.58      769.66      9.65 o 
   2   3   7      127.58      131.07      2.41 o 
   3   3   7       25.42       25.48      1.56 o 
  -5   4   7        4.82        4.55      1.59 o 
  -4   4   7      383.87      378.15      6.09 o 
  -3   4   7       17.61       22.94      1.91 o 
  -2   4   7      589.63      641.18      9.24 o 
  -1   4   7       21.92       25.47      1.44 o 
   0   4   7        1.80        3.90      0.67 o 
   1   4   7       48.68       46.16      1.49 o 
   2   4   7      371.67      378.09      5.20 o 
   3   4   7       49.79       49.12      3.77 o 
  -5   5   7       18.07       24.01      2.48 o 
  -4   5   7       47.55       41.78      2.40 o 
  -3   5   7       11.42        8.95      1.12 o 
  -2   5   7       11.12       16.15      1.63 o 
  -1   5   7       30.97       31.67      1.80 o 
   0   5   7      174.89      186.38      4.10 o 
   1   5   7      236.15      233.86      3.65 o 
   2   5   7      176.79      171.63      2.98 o 
   3   5   7      464.06      439.77      5.56 o 
   4   5   7      179.53      182.27      5.48 o 
  -5   6   7      234.34      237.09     10.97 o 
  -4   6   7      240.48      221.40      4.04 o 
  -3   6   7       33.76       37.22      1.90 o 
  -2   6   7      627.71      641.30     11.06 o 
  -1   6   7        4.53        4.66      1.00 o 
   0   6   7        0.48        1.80      0.66 o 
   1   6   7      436.44      431.47      5.69 o 
   2   6   7      293.97      289.16      4.62 o 
   3   6   7       25.59       21.82      0.89 o 
  -4   7   7      236.12      251.26      6.33 o 
  -3   7   7       33.67       32.53      1.59 o 
  -2   7   7       55.41       51.69      2.79 o 
  -1   7   7       10.20       11.14      1.36 o 
   0   7   7        0.50        1.49      0.64 o 
   1   7   7        1.45        1.67      0.63 o 
   2   7   7      496.46      460.49      7.35 o 
   3   7   7       11.19       11.45      0.84 o 
  -4   8   7        5.18        4.95      1.04 o 
  -3   8   7       90.29       84.19      2.11 o 
  -2   8   7        0.34        3.14      1.23 o 
  -1   8   7       25.09       22.93      2.11 o 
   0   8   7        0.27        0.29      0.69 o 
   1   8   7       57.76       58.07      1.97 o 
   2   8   7       40.73       39.68      1.83 o 
   3   8   7        7.29        7.22      0.57 o 
  -3   9   7        0.30        1.36      0.80 o 
  -2   9   7        3.39        3.15      1.06 o 
  -1   9   7        7.54        5.52      1.33 o 
   0   9   7       22.98       22.88      1.55 o 
   1   9   7      103.26       93.21      2.14 o 
   2   9   7      518.07      498.65      7.67 o 
   3   9   7      102.63       99.32      3.64 o 
  -3  10   7      138.68      149.20      3.07 o 
  -2  10   7       72.52       83.04      4.64 o 
  -1  10   7       35.00       28.31      3.07 o 
   0  10   7        8.26        6.99      0.97 o 
   1  10   7       55.99       55.71      1.42 o 
   2  10   7       19.41       19.86      0.95 o 
  -2  11   7        9.78        8.15      1.04 o 
  -1  11   7      460.37      448.24     10.25 o 
   0  11   7      376.42      369.34     11.50 o 
   1  11   7      658.09      604.29     13.40 o 
   2  11   7        0.46        0.19      0.94 o 
  -2  12   7      211.23      211.88      6.43 o 
  -1  12   7        2.85        2.02      1.04 o 
   0  12   7        5.97        6.79      1.70 o 
  -3   0   8     2604.37     2517.68     47.10 o 
  -2   0   8      186.11      179.48      5.02 o 
  -1   0   8       11.18       12.69      1.29 o 
   0   0   8     1074.53     1045.33     14.57 o 
   1   0   8      246.77      249.51      5.05 o 
   2   0   8      567.75      544.27     14.62 o 
  -3   1   8        7.50        5.21      0.87 o 
  -2   1   8      131.06      153.08      3.22 o 
  -1   1   8       67.21       82.78      2.07 o 
   0   1   8      392.13      388.59      4.51 o 
   1   1   8      107.46      119.63      2.25 o 
   2   1   8       51.75       49.12      1.18 o 
  -3   2   8      364.11      345.28      4.93 o 
  -2   2   8       93.35      101.62      2.57 o 
  -1   2   8        7.76        8.19      0.78 o 
   0   2   8       28.24       26.32      1.01 o 
   1   2   8      618.64      633.77      7.83 o 
   2   2   8       63.89       62.83      1.62 o 
  -3   3   8       21.10       23.84      1.39 o 
  -2   3   8       56.15       58.70      2.93 o 
  -1   3   8      272.66      287.99      3.86 o 
   0   3   8       61.11       65.47      1.60 o 
   1   3   8      172.46      168.93      2.81 o 
   2   3   8       25.58       24.82      0.99 o 
  -3   4   8       35.64       35.91      1.65 o 
  -2   4   8       17.72       16.77      1.19 o 
  -1   4   8       17.41       14.97      1.01 o 
   0   4   8       89.06       81.27      1.96 o 
   1   4   8        2.25        2.58      0.65 o 
   2   4   8       54.11       49.00      1.28 o 
  -3   5   8       19.06       15.85      1.04 o 
  -2   5   8       46.06       45.02      1.68 o 
  -1   5   8       13.85       13.61      0.97 o 
   0   5   8        0.50        0.79      0.55 o 
   1   5   8       12.19        8.84      0.71 o 
   2   5   8       73.59       61.83      1.56 o 
  -3   6   8      167.39      159.02      3.30 o 
  -2   6   8       84.58       75.89      2.85 o 
  -1   6   8        1.90        2.80      0.80 o 
   0   6   8       66.89       58.09      1.51 o 
   1   6   8       94.86       86.88      1.86 o 
  -2   7   8      186.32      183.88      4.13 o 
  -1   7   8      117.17      120.84      5.40 o 
   0   7   8       95.55       90.60      2.35 o 
   1   7   8       24.34       21.98      1.02 o 
  -1   8   8        7.65        5.44      1.13 o 
                                                 
